# Supplementary material for: Cost and Impact of Voluntary Medical Male Circumcision in South Africa: Focusing the Program on Specific Age Groups and Provinces
Source: PLoS One. 2016 Jul 13;11(7):e0157071. doi: 10.1371/journal.pone.0157071 (PMC4943592; doi:10.1371/journal.pone.0157071)
Supplement: S2 Appendix — See Methods section for data sources. (XLSX) [file pone.0157071.s002.xlsx]

## Sheet: National
		Population					HIV age distribution					New infections					Deaths					Births
		Male	Female	Total			Male	Female	Total			Male	Female	Total			Male	Female	Total
	2013					2013					2013					2013					2013	533985
	0-4	5095840	2570178	2525662		0-4	47331	23912	23419		0-4	9503	4818	4685		0-4	48859	28273	20586		2014	531984
	5-9	5157901	2594386	2563515		5-9	135037	68039	66998		5-9	0	0	0		5-9	7262	4249	3013		2015	529762
	10-14	5007307	2515510	2491798		10-14	117464	59100	58363		10-14	0	0	0		10-14	8206	4732	3474		2016	527308
	15-19	4675242	2342641	2332601		15-19	115328	39315	76013		15-19	29771	8881	20890		15-19	6617	4188	2429		2017	524600
	20-24	4753776	2369333	2384444		20-24	437923	148644	289279		20-24	72425	27849	44575		20-24	11019	6076	4943		2018	521786
	25-29	4836968	2419217	2417751		25-29	933736	353461	580274		25-29	73047	32934	40113		25-29	24745	12797	11948		2019	519068
	30-34	4358686	2205097	2153589		30-34	1199165	492446	706718		30-34	53890	27080	26810		30-34	35830	19282	16548		2020	516608
	35-39	3479652	1782463	1697189		35-39	1057987	464264	593723		35-39	34411	17998	16414		35-39	46023	26500	19522		2021	514481
	40-44	2783237	1414749	1368488		40-44	745544	339221	406323		40-44	22936	11489	11448		40-44	39011	23685	15326		2022	512683
	45-49	2387359	1158966	1228393		45-49	508050	224377	283672		45-49	16280	7327	8953		45-49	36158	21866	14293		2023	511111
	50-54	2192535	980500	1212036		50-54	343597	136204	207393		50-54	12049	4796	7253		50-54	35954	21054	14900		2024	509711
	55-59	1989923	838953	1150971		55-59	228275	82527	145748		55-59	8551	3377	5175		55-59	39192	22123	17069		2025	508386
	60-64	1599054	646669	952385		60-64	135817	47846	87971		60-64	5571	2448	3122		60-64	43672	24774	18897		2026	506955
	65-69	1188640	453164	735476		65-69	78505	28511	49993		65-69	3916	1773	2143		65-69	46705	25449	21256		2027	505408
	70-74	805192	284215	520977		70-74	46590	16833	29757		70-74	2915	1083	1832		70-74	45308	22849	22459		2028	503696
	75-79	493083	160113	332970		75-79	23929	8682	15247		75-79	680	407	273		75-79	39502	18178	21324		2029	501926
	80+	450875	127265	323610		80+	9724	3623	6100		80+	0	0	0		80+	71085	24636	46450		2030	500198
	Total	51255269	24863415	26391854		Total	6164002	2537008	3626994		Total	345946	152259	193687		Total	585147	310711	274436		2031	498365
	2014					2014					2014					2014					2032	496330
	0-4	5077614	2561452	2516162		0-4	43977	22221	21756		0-4	9506	4820	4686		0-4	47791	27564	20228		2033	494035
	5-9	5119749	2575728	2544021		5-9	113445	57168	56277		5-9	0	0	0		5-9	6409	3792	2617		2034	491557
	10-14	5089442	2556721	2532721		10-14	122855	61812	61043		10-14	0	0	0		10-14	8171	4704	3467		2035	489038
	15-19	4682750	2347560	2335189		15-19	121136	43686	77450		15-19	28044	8362	19682		15-19	6667	4236	2430		2036	486519
	20-24	4711632	2349936	2361696		20-24	410114	138914	271200		20-24	68126	26167	41958		20-24	10265	5778	4487		2037	483925
	25-29	4822273	2406922	2415350		25-29	894432	336111	558320		25-29	69398	31164	38233		25-29	22855	12134	10721		2038	481176
	30-34	4463093	2250906	2212188		30-34	1200793	487787	713006		30-34	52511	26307	26204		30-34	33853	18685	15168		2039	478223
	35-39	3608777	1841267	1767511		35-39	1108592	478642	629950		35-39	33543	17565	15977		35-39	45049	26418	18631		2040	475116
	40-44	2849275	1451354	1397921		40-44	794943	357628	437315		40-44	21831	11036	10795		40-44	38417	23749	14668		2041	472037
	45-49	2418766	1184213	1234553		45-49	542922	239350	303571		45-49	15329	6996	8333		45-49	35763	22115	13648		2042	469068
	50-54	2180211	986731	1193480		50-54	364033	145356	218677		50-54	11158	4514	6644		50-54	35218	21037	14182		2043	466231
	55-59	2008480	847867	1160613		55-59	246567	88717	157850		55-59	8070	3200	4870		55-59	38999	22183	16816		2044	463451
	60-64	1643403	664067	979335		60-64	148746	51667	97079		60-64	5372	2365	3008		60-64	44252	25193	19059		2045	460610
	65-69	1214795	461644	753150		65-69	85073	30104	54969		65-69	3763	1701	2062		65-69	47060	25642	21418		2046	457826
	70-74	837025	293826	543199		70-74	50578	17838	32741		70-74	2854	1055	1798		70-74	46482	23382	23101		2047	455147
	75-79	504219	161277	342942		75-79	25692	8988	16704		75-79	653	387	266		75-79	39807	18132	21675		2048	452560
	80+	458676	127611	331065		80+	10871	3897	6973		80+	0	0	0		80+	71756	24566	47190		2049	450027
	Total	51690179	25069082	26621096		Total	6284769	2569887	3714882		Total	330155	145639	184516		Total	578815	309310	269505		2050	448757
	2015					2015					2015					2015
	0-4	5060607	2553338	2507269		0-4	47258	23881	23377		0-4	9376	4754	4622		0-4	46432	26714	19718
	5-9	5088196	2560435	2527761		5-9	88734	44722	44012		5-9	0	0	0		5-9	5308	3212	2096
	10-14	5143664	2583922	2559742		10-14	123577	62175	61402		10-14	0	0	0		10-14	7542	4374	3168
	15-19	4718329	2366059	2352270		15-19	129640	49088	80551		15-19	26723	7960	18762		15-19	6833	4300	2533
	20-24	4678334	2335266	2343068		20-24	386063	130908	255155		20-24	64622	24803	39819		20-24	9719	5522	4197
	25-29	4789421	2386739	2402682		25-29	850704	317794	532910		25-29	66158	29597	36561		25-29	21384	11282	10102
	30-34	4550716	2288520	2262196		30-34	1192384	479844	712540		30-34	51370	25644	25726		30-34	32481	17701	14780
	35-39	3746183	1904041	1842142		35-39	1153600	491015	662585		35-39	33066	17317	15749		35-39	44214	25449	18765
	40-44	2934173	1497338	1436835		40-44	848387	377620	470767		40-44	21066	10741	10325		40-44	38193	23273	14920
	45-49	2451812	1207609	1244203		45-49	578018	253867	324151		45-49	14540	6711	7829		45-49	35339	21715	13624
	50-54	2173612	996482	1177130		50-54	386381	155674	230707		50-54	10423	4291	6133		50-54	34666	20760	13906
	55-59	2019430	855455	1163974		55-59	264580	95171	169409		55-59	7633	3047	4587		55-59	38766	22015	16751
	60-64	1683276	679829	1003447		60-64	162174	55702	106471		60-64	5197	2292	2906		60-64	44766	25431	19335
	65-69	1244907	471917	772990		65-69	92367	31935	60432		65-69	3650	1649	2000		65-69	47565	25844	21721
	70-74	867820	303213	564607		70-74	54756	18867	35889		70-74	2803	1034	1769		70-74	47608	23851	23757
	75-79	518370	163689	354681		75-79	27619	9358	18261		75-79	637	374	263		75-79	40345	18191	22154
	80+	467244	128090	339154		80+	12112	4176	7936		80+	0	0	0		80+	72557	24518	48039
	Total	52136093	25281943	26854150		Total	6398354	2601798	3796556		Total	317264	140214	177051		Total	573717	304151	269566
	2016					2016					2016					2016
	0-4	5043660	2545358	2498302		0-4	49452	24994	24458		0-4	9184	4657	4527		0-4	45045	25855	19189
	5-9	5069548	2551613	2517935		5-9	69000	34784	34216		5-9	0	0	0		5-9	4345	2703	1642
	10-14	5159700	2592070	2567631		10-14	119594	60174	59420		10-14	0	0	0		10-14	6684	3925	2759
	15-19	4782471	2398616	2383855		15-19	139765	55056	84709		15-19	25589	7614	17975		15-19	6906	4266	2640
	20-24	4650694	2323550	2327144		20-24	365983	124786	241197		20-24	61271	23503	37769		20-24	9274	5280	3993
	25-29	4744976	2362563	2382413		25-29	804612	299482	505131		25-29	62861	28025	34836		25-29	19884	10196	9688
	30-34	4617291	2316325	2300966		30-34	1174264	469214	705050		30-34	50003	24863	25140		30-34	30784	16139	14645
	35-39	3886764	1969320	1917443		35-39	1191398	501721	689677		35-39	32647	17079	15568		35-39	42611	23425	19186
	40-44	3032945	1546533	1486412		40-44	904376	398007	506369		40-44	20417	10467	9950		40-44	37489	21956	15533
	45-49	2491925	1236569	1255356		45-49	615472	270366	345105		45-49	13813	6458	7355		45-49	34483	20680	13803
	50-54	2175571	1010718	1164854		50-54	411196	167546	243650		50-54	9761	4089	5672		50-54	33925	20140	13785
	55-59	2022384	862105	1160279		55-59	282139	102099	180041		55-59	7182	2893	4289		55-59	38235	21576	16659
	60-64	1718809	694094	1024715		60-64	176254	60130	116124		60-64	5006	2211	2795		60-64	45064	25460	19604
	65-69	1279320	484196	795124		65-69	100529	34129	66400		65-69	3545	1603	1943		65-69	48165	26058	22107
	70-74	896174	311919	584255		70-74	59096	19948	39148		70-74	2739	1008	1731		70-74	48556	24207	24349
	75-79	536119	167570	368548		75-79	29779	9837	19942		75-79	625	364	261		75-79	41133	18377	22756
	80+	476507	128662	347845		80+	13446	4466	8981		80+	0	0	0		80+	73446	24478	48968
	Total	52584859	25501780	27083079		Total	6506354	2636738	3869616		Total	304642	134834	169808		Total	566028	294723	271306
	2017					2017					2017					2017
	0-4	5026973	2537512	2489460		0-4	51378	25971	25407		0-4	8937	4531	4405		0-4	43724	25031	18693
	5-9	5056322	2545600	2510722		5-9	52033	26240	25793		5-9	0	0	0		5-9	3632	2322	1310
	10-14	5145996	2585361	2560635		10-14	112835	56780	56055		10-14	0	0	0		10-14	5824	3472	2352
	15-19	4868253	2441906	2426347		15-19	149423	60580	88843		15-19	24595	7312	17283		15-19	6992	4269	2723
	20-24	4629076	2314620	2314456		20-24	350195	120680	229515		20-24	57993	22230	35763		20-24	8946	5086	3860
	25-29	4697566	2338583	2358983		25-29	758174	281654	476520		25-29	59569	26480	33089		25-29	18803	9407	9397
	30-34	4661006	2333242	2327763		30-34	1146669	455696	690973		30-34	48364	23946	24418		30-34	29576	15015	14560
	35-39	4023020	2033202	1989818		35-39	1218852	509152	709700		35-39	32189	16808	15380		35-39	41848	22207	19641
	40-44	3142786	1600255	1542530		40-44	960194	418136	542057		40-44	19848	10216	9632		40-44	37599	21331	16268
	45-49	2541475	1269201	1272274		45-49	656298	288217	368081		45-49	13144	6218	6926		45-49	34372	20247	14125
	50-54	2187825	1029631	1158194		50-54	438268	180622	257646		50-54	9165	3906	5259		50-54	33663	19898	13765
	55-59	2017566	868000	1149566		55-59	298873	109344	189529		55-59	6716	2738	3978		55-59	37790	21296	16494
	60-64	1749672	706730	1042941		60-64	190882	64878	126004		60-64	4796	2123	2673		60-64	45364	25529	19834
	65-69	1318551	498701	819849		65-69	109601	36679	72922		65-69	3447	1560	1887		65-69	49027	26452	22575
	70-74	920848	319487	601361		70-74	63474	21021	42453		70-74	2657	977	1680		70-74	49331	24504	24828
	75-79	557733	173002	384731		75-79	32203	10420	21782		75-79	616	357	259		75-79	42238	18749	23489
	80+	486492	129320	357172		80+	14860	4760	10100		80+	0	0	0		80+	74431	24463	49967
	Total	53031158	25724355	27306803		Total	6604212	2670830	3933382		Total	292034	129403	162631		Total	563159	289277	273882
	2018					2018					2018					2018
	0-4	5009929	2529480	2480449		0-4	51719	26146	25573		0-4	8659	4391	4268		0-4	42461	24238	18224
	5-9	5049024	2542583	2506441		5-9	40045	20200	19844		5-9	0	0	0		5-9	3175	2070	1105
	10-14	5110155	2567688	2542467		10-14	103542	52115	51428		10-14	0	0	0		10-14	5097	3084	2013
	15-19	4961492	2488910	2472582		15-19	156494	64669	91825		15-19	24147	7177	16971		15-19	7030	4276	2754
	20-24	4619529	2311285	2308244		20-24	340267	119028	221239		20-24	55910	21413	34497		20-24	8762	4968	3793
	25-29	4655097	2318415	2336682		25-29	714526	265326	449200		25-29	57468	25486	31981		25-29	18116	8908	9208
	30-34	4680594	2338664	2341930		30-34	1110801	439604	671197		30-34	47368	23352	24016		30-34	28782	14324	14458
	35-39	4148855	2092233	2056622		35-39	1234897	512486	722411		35-39	32251	16798	15452		35-39	41736	21704	20032
	40-44	3263974	1658852	1605122		40-44	1014139	437283	576856		40-44	19737	10186	9551		40-44	38374	21350	17023
	45-49	2599040	1304506	1294534		45-49	699936	306781	393155		45-49	12764	6104	6660		45-49	34888	20363	14525
	50-54	2211420	1053203	1158217		50-54	467751	194716	273034		50-54	8800	3811	4988		50-54	33878	20044	13834
	55-59	2008011	874086	1133925		55-59	315242	116983	198259		55-59	6373	2636	3737		55-59	37465	21200	16265
	60-64	1774981	717671	1057310		60-64	205885	69886	135999		60-64	4656	2067	2589		60-64	45649	25646	20003
	65-69	1360301	514492	845809		65-69	119478	39523	79955		65-69	3414	1547	1867		65-69	50063	26982	23081
	70-74	943404	326467	616937		70-74	68000	22110	45891		70-74	2614	961	1654		70-74	50002	24779	25223
	75-79	582146	179573	402574		75-79	34856	11079	23777		75-79	618	357	260		75-79	43580	19265	24315
	80+	497600	130238	367361		80+	16362	5061	11302		80+	0	0	0		80+	75549	24497	51053
	Total	53475552	25948346	27527206		Total	6693942	2702996	3990946		Total	284778	126286	158491		Total	564607	287700	276908
	2019					2019					2019					2019
	0-4	4991043	2520516	2470527		0-4	51039	25806	25234		0-4	8364	4242	4123		0-4	41206	23452	17755
	5-9	5035439	2536343	2499095		5-9	38891	19622	19269		5-9	0	0	0		5-9	2987	1954	1033
	10-14	5077539	2551896	2525643		10-14	86290	43439	42851		10-14	0	0	0		10-14	4309	2666	1643
	15-19	5045462	2531155	2514307		15-19	160292	66963	93329		15-19	23839	7087	16752		15-19	6992	4251	2741
	20-24	4631546	2318411	2313135		20-24	335852	119558	216294		20-24	54329	20787	33542		20-24	8706	4920	3786
	25-29	4621314	2303507	2317808		25-29	675235	251009	424226		25-29	55752	24682	31069		25-29	17684	8576	9108
	30-34	4676426	2333084	2343342		30-34	1067824	421364	646460		30-34	46379	22769	23609		30-34	28097	13786	14311
	35-39	4260741	2144411	2116330		35-39	1239760	511662	728098		35-39	32382	16815	15567		35-39	41736	21422	20313
	40-44	3395450	1722028	1673422		40-44	1064512	454834	609678		40-44	19817	10242	9575		40-44	39321	21592	17729
	45-49	2666211	1343474	1322737		45-49	745926	325743	420183		45-49	12502	6037	6465		45-49	35642	20684	14958
	50-54	2244132	1079861	1164271		50-54	499291	209498	289793		50-54	8522	3745	4776		50-54	34304	20343	13961
	55-59	1998774	881887	1116887		55-59	332398	125336	207061		55-59	6072	2552	3520		55-59	37218	21209	16010
	60-64	1793886	727119	1066767		60-64	220956	75111	145844		60-64	4521	2016	2505		60-64	45839	25753	20085
	65-69	1400753	530016	870738		65-69	129895	42560	87335		65-69	3389	1539	1850		65-69	51085	27525	23560
	70-74	966962	333986	632976		70-74	72911	23290	49621		70-74	2586	950	1636		70-74	50702	25091	25611
	75-79	607468	186586	420882		75-79	37666	11771	25895		75-79	621	359	262		75-79	45005	19839	25166
	80+	510464	131684	378780		80+	17974	5378	12596		80+	0	0	0		80+	76885	24617	52268
	Total	53923611	26175965	27747645		Total	6776712	2732945	4043766		Total	279073	123822	155251		Total	567718	287679	280039
	2020					2020					2020					2020
	0-4	4970121	2510516	2459605		0-4	48290	24419	23870		0-4	8066	4090	3976		0-4	39990	22689	17300
	5-9	5020933	2529690	2491243		5-9	42276	21334	20942		5-9	0	0	0		5-9	2884	1881	1002
	10-14	5054604	2541045	2513559		10-14	68966	34724	34242		10-14	0	0	0		10-14	3630	2304	1326
	15-19	5102828	2560055	2542773		15-19	160226	67209	93017		15-19	23570	7013	16557		15-19	6826	4156	2670
	20-24	4672297	2339618	2332679		20-24	336511	121981	214530		20-24	53298	20371	32928		20-24	8759	4930	3830
	25-29	4596155	2293400	2302755		25-29	641081	238986	402095		25-29	54363	24036	30327		25-29	17439	8358	9081
	30-34	4653570	2319370	2334200		30-34	1019935	401811	618125		30-34	45427	22216	23212		30-34	27435	13308	14127
	35-39	4355245	2187918	2167327		35-39	1233915	506847	727069		35-39	32540	16837	15703		35-39	41626	21162	20463
	40-44	3534394	1788584	1745811		40-44	1109617	470221	639396		40-44	20061	10370	9691		40-44	40233	21882	18352
	45-49	2750519	1390794	1359725		45-49	795531	345868	449663		45-49	12377	6032	6346		45-49	36570	21146	15425
	50-54	2278055	1104632	1173422		50-54	531048	223777	307271		50-54	8290	3687	4603		50-54	34724	20624	14099
	55-59	1994499	892715	1101784		55-59	351357	134667	216691		55-59	5821	2489	3332		55-59	37071	21305	15766
	60-64	1805643	735324	1070319		60-64	235733	80521	155212		60-64	4390	1970	2419		60-64	45889	25833	20056
	65-69	1437284	544191	893093		65-69	140673	45728	94946		65-69	3365	1531	1834		65-69	51967	28006	23961
	70-74	993754	342853	650901		70-74	78418	24634	53784		70-74	2577	947	1630		70-74	51541	25492	26049
	75-79	632009	193451	438558		75-79	40573	12464	28109		75-79	623	361	262		75-79	46375	20399	25976
	80+	525628	133862	391767		80+	19718	5724	13994		80+	0	0	0		80+	78524	24862	53662
	Total	54377540	26408019	27969521		Total	6853871	2760915	4092956		Total	274770	121950	152820		Total	571482	288337	283146
	2021					2021					2021					2021
	0-4	4949191	2500498	2448693		0-4	44705	22611	22094		0-4	7769	3940	3829		0-4	38831	21963	16869
	5-9	5006587	2523213	2483374		5-9	44139	22279	21860		5-9	0	0	0		5-9	2785	1812	973
	10-14	5044130	2536431	2507699		10-14	55926	28166	27760		10-14	0	0	0		10-14	3110	2024	1085
	15-19	5123793	2570753	2553041		15-19	156331	65508	90823		15-19	23074	6876	16198		15-19	6546	3995	2551
	20-24	4742977	2375564	2367413		20-24	340969	125735	215234		20-24	52382	20003	32379		20-24	8892	4983	3909
	25-29	4578099	2286929	2291170		25-29	612072	229231	382841		25-29	52816	23330	29486		25-29	17340	8228	9112
	30-34	4619917	2301681	2318236		30-34	969565	381813	587752		30-34	44214	21552	22663		30-34	26810	12877	13933
	35-39	4429279	2221184	2208095		35-39	1217731	498182	719548		35-39	32428	16716	15713		35-39	41352	20860	20491
	40-44	3676013	1856369	1819645		40-44	1147290	482702	664588		40-44	20273	10472	9802		40-44	41012	22143	18869
	45-49	2847592	1440338	1407254		45-49	847140	365463	481677		45-49	12270	6015	6255		45-49	37529	21593	15936
	50-54	2317846	1133711	1184135		50-54	564315	238977	325338		50-54	8051	3630	4421		50-54	35193	20961	14232
	55-59	1997821	907190	1090631		55-59	372412	144973	227439		55-59	5576	2427	3149		55-59	37032	21477	15555
	60-64	1809912	742486	1067427		60-64	249953	86091	163862		60-64	4226	1914	2312		60-64	45772	25875	19896
	65-69	1470015	557054	912961		65-69	151859	49045	102815		65-69	3317	1513	1805		65-69	52702	28416	24286
	70-74	1023988	353150	670838		70-74	84576	26163	58412		70-74	2565	944	1621		70-74	52542	25989	26552
	75-79	654783	199864	454919		75-79	43549	13142	30407		75-79	621	361	260		75-79	47607	20908	26699
	80+	543375	136839	406536		80+	21615	6105	15510		80+	0	0	0		80+	80520	25250	55270
	Total	54835318	26643253	28192065		Total	6924147	2786188	4137959		Total	269582	119690	149892		Total	575573	289355	286217
	2022					2022					2022					2022
	0-4	4930041	2491364	2438677		0-4	41530	21009	20521		0-4	7480	3794	3687		0-4	37730	21271	16459
	5-9	4992400	2516813	2475587		5-9	45259	22849	22410		5-9	0	0	0		5-9	2690	1745	945
	10-14	5037381	2533766	2503615		10-14	43859	22097	21762		10-14	0	0	0		10-14	2717	1810	907
	15-19	5116088	2567158	2548930		15-19	150540	62937	87603		15-19	22474	6704	15770		15-19	6167	3778	2389
	20-24	4835366	2422227	2413140		20-24	346895	129703	217193		20-24	51814	19768	32045		20-24	9048	5051	3997
	25-29	4566353	2283322	2283030		25-29	588529	221840	366689		25-29	51412	22683	28729		25-29	17351	8167	9184
	30-34	4583404	2283985	2299419		30-34	919365	362320	557045		30-34	43075	20935	22140		30-34	26265	12506	13759
	35-39	4481105	2243397	2237708		35-39	1192040	486033	706007		35-39	32222	16539	15683		35-39	40933	20508	20425
	40-44	3813682	1922251	1891431		40-44	1175348	491493	683855		40-44	20528	10584	9945		40-44	41605	22335	19270
	45-49	2955261	1493779	1461482		45-49	898882	384486	514396		45-49	12243	6028	6215		45-49	38486	22037	16449
	50-54	2366160	1165709	1200451		50-54	600583	254961	345623		50-54	7859	3588	4272		50-54	35736	21325	14411
	55-59	2010573	925678	1084895		55-59	395671	156181	239490		55-59	5375	2379	2996		55-59	37119	21723	15396
	60-64	1807040	748876	1058164		60-64	263510	91836	171674		60-64	4060	1860	2200		60-64	45485	25880	19604
	65-69	1498725	568556	930169		65-69	163485	52534	110950		65-69	3263	1492	1772		65-69	53277	28746	24530
	70-74	1058029	365034	692995		70-74	91472	27913	63560		70-74	2563	945	1618		70-74	53738	26600	27139
	75-79	674929	205554	469375		75-79	46560	13791	32769		75-79	616	359	257		75-79	48627	21333	27294
	80+	563805	140628	423177		80+	23687	6524	17163		80+	0	0	0		80+	82894	25784	57111
	Total	55290343	26878097	28412246		Total	6987216	2808507	4178709		Total	264984	117655	147329		Total	579870	290600	289270
	2023					2023					2023					2023
	0-4	4913334	2483451	2429882		0-4	39136	19801	19334		0-4	7204	3653	3550		0-4	36690	20615	16075
	5-9	4978436	2510513	2467923		5-9	45457	22954	22503		5-9	0	0	0		5-9	2589	1676	913
	10-14	5034127	2532867	2501260		10-14	34470	17373	17097		10-14	0	0	0		10-14	2452	1661	792
	15-19	5085797	2552400	2533397		15-19	142306	59206	83099		15-19	21862	6524	15338		15-19	5721	3522	2199
	20-24	4934117	2472029	2462087		20-24	351522	132752	218770		20-24	51615	19678	31937		20-24	9164	5099	4065
	25-29	4565124	2284468	2280655		25-29	571352	217031	354321		25-29	50356	22186	28170		25-29	17453	8160	9293
	30-34	4550469	2269266	2281203		30-34	871841	344226	527615		30-34	42193	20456	21737		30-34	25833	12203	13630
	35-39	4508800	2253848	2254952		35-39	1157564	470778	686786		35-39	32015	16360	15655		35-39	40391	20108	20284
	40-44	3941426	1983191	1958235		40-44	1192693	496135	696558		40-44	20861	10726	10135		40-44	42003	22441	19562
	45-49	3073981	1551752	1522228		45-49	949402	402627	546776		45-49	12344	6095	6249		45-49	39441	22480	16961
	50-54	2421965	1200042	1221923		50-54	639675	271531	368144		50-54	7735	3570	4165		50-54	36330	21701	14629
	55-59	2033806	948307	1085499		55-59	421373	168309	253064		55-59	5233	2353	2881		55-59	37351	22043	15308
	60-64	1799805	755382	1044423		60-64	276903	97927	178976		60-64	3911	1816	2095		60-64	45093	25877	19216
	65-69	1522608	578663	943945		65-69	175451	56208	119243		65-69	3214	1473	1741		65-69	53677	28997	24680
	70-74	1094013	377818	716195		70-74	99030	29860	69169		70-74	2573	951	1622		70-74	55039	27275	27764
	75-79	693638	210902	482736		75-79	49708	14444	35264		75-79	614	358	256		75-79	49506	21708	27798
	80+	586367	145063	441304		80+	25926	6973	18954		80+	0	0	0		80+	85594	26440	59154
	Total	55737811	27109963	28627848		Total	7043808	2828134	4215674		Total	261730	116199	145531		Total	584328	292006	292322
	2024					2024					2024					2024
	0-4	4898848	2476647	2422201		0-4	37075	18762	18313		0-4	6938	3519	3419		0-4	35734	20006	15728
	5-9	4962194	2503057	2459137		5-9	44746	22599	22147		5-9	0	0	0		5-9	2495	1611	884
	10-14	5022363	2527629	2494734		10-14	33955	17117	16838		10-14	0	0	0		10-14	2344	1590	755
	15-19	5058845	2539594	2519251		15-19	127086	51977	75108		15-19	21282	6349	14933		15-19	5117	3180	1938
	20-24	5022020	2516290	2505729		20-24	353497	134318	219180		20-24	51483	19618	31865		20-24	9203	5105	4098
	25-29	4582635	2294602	2288033		25-29	560607	214749	345858		25-29	49611	21825	27786		25-29	17636	8199	9436
	30-34	4523620	2258382	2265238		30-34	828395	328021	500373		30-34	41464	20063	21401		30-34	25509	11966	13543
	35-39	4511830	2252661	2259169		35-39	1115261	452891	662369		35-39	31730	16144	15586		35-39	39731	19658	20073
	40-44	4055233	2037094	2018139		40-44	1199276	496607	702670		40-44	21198	10863	10335		40-44	42211	22457	19754
	45-49	3202547	1613959	1588588		45-49	997093	419412	577681		45-49	12540	6200	6340		45-49	40376	22913	17463
	50-54	2486740	1237679	1249062		50-54	681307	288548	392759		50-54	7662	3572	4091		50-54	36981	22100	14882
	55-59	2065403	973650	1091753		55-59	449219	181127	268092		55-59	5129	2339	2791		55-59	37692	22406	15286
	60-64	1792697	763302	1029395		60-64	291175	104671	186504		60-64	3775	1779	1996		60-64	44706	25912	18793
	65-69	1540799	587505	953293		65-69	187535	60066	127470		65-69	3161	1455	1706		65-69	53896	29180	24716
	70-74	1128882	390365	738517		70-74	107045	31945	75100		70-74	2585	958	1626		70-74	56279	27930	28349
	75-79	713218	216649	496570		75-79	53185	15163	38023		75-79	617	359	258		75-79	50401	22103	28298
	80+	610168	149880	460289		80+	28308	7439	20869		80+	0	0	0		80+	88498	27175	61324
	Total	56178041	27338944	28839097		Total	7094766	2845412	4249354		Total	259175	115042	144133		Total	588809	293491	295318
	2025					2025					2025					2025
	0-4	4886068	2470691	2415377		0-4	35265	17848	17416		0-4	6684	3390	3294		0-4	34832	19429	15403
	5-9	4943113	2494157	2448956		5-9	42067	21251	20816		5-9	0	0	0		5-9	2404	1548	856
	10-14	5008672	2521470	2487202		10-14	37463	18890	18574		10-14	0	0	0		10-14	2290	1547	743
	15-19	5039923	2530903	2509020		15-19	111589	44561	67028		15-19	20796	6199	14598		15-19	4612	2888	1723
	20-24	5081064	2546102	2534962		20-24	351500	133901	217599		20-24	51232	19517	31715		20-24	9135	5052	4083
	25-29	4624871	2316746	2308125		25-29	556109	214841	341268		25-29	49235	21625	27610		25-29	17891	8280	9611
	30-34	4501762	2250355	2251407		30-34	789581	313889	475692		30-34	40857	19736	21121		30-34	25272	11782	13490
	35-39	4494241	2242215	2252026		35-39	1067168	433220	633948		35-39	31394	15907	15487		35-39	38992	19178	19814
	40-44	4151111	2081920	2069191		40-44	1195203	492978	702225		40-44	21514	10982	10532		40-44	42231	22377	19854
	45-49	3337912	1679103	1658808		45-49	1040140	434255	605885		45-49	12819	6338	6481		45-49	41271	23327	17944
	50-54	2567275	1282824	1284452		50-54	726544	306670	419873		50-54	7659	3603	4056		50-54	37808	22606	15201
	55-59	2097961	997147	1100814		55-59	477509	193600	283909		55-59	5041	2325	2716		55-59	38012	22715	15296
	60-64	1789833	773738	1016096		60-64	307214	112295	194919		60-64	3661	1752	1908		60-64	44421	26024	18397
	65-69	1552542	595254	957288		65-69	199445	64094	135350		65-69	3104	1437	1667		65-69	53927	29308	24619
	70-74	1160533	401883	758650		70-74	115379	34126	81252		70-74	2592	964	1628		70-74	57350	28506	28843
	75-79	735277	223306	511972		75-79	57145	15996	41149		75-79	624	363	261		75-79	51431	22573	28858
	80+	634481	154864	479617		80+	30816	7914	22902		80+	0	0	0		80+	91489	27945	63544
	Total	56606639	27562678	29043961		Total	7140135	2860330	4279806		Total	257213	114137	143076		Total	593366	295085	298281
	2026					2026					2026					2026
	0-4	4874514	2465339	2409174		0-4	33626	17022	16604		0-4	6443	3268	3175		0-4	33948	18866	15083
	5-9	4923461	2484949	2438512		5-9	38717	19563	19154		5-9	0	0	0		5-9	2312	1485	827
	10-14	4994854	2515342	2479513		10-14	39480	19912	19568		10-14	0	0	0		10-14	2231	1502	729
	15-19	5032110	2527766	2504344		15-19	99813	38947	60866		15-19	20340	6059	14282		15-19	4257	2680	1578
	20-24	5102785	2557289	2545495		20-24	345023	131374	213649		20-24	50491	19231	31261		20-24	8956	4937	4019
	25-29	4694406	2352274	2342131		25-29	557001	216914	340087		25-29	48981	21478	27503		25-29	18207	8395	9812
	30-34	4484438	2244586	2239852		30-34	755764	301929	453835		30-34	40142	19359	20783		30-34	25103	11640	13463
	35-39	4464247	2226880	2237368		35-39	1016107	412865	603242		35-39	30895	15595	15300		35-39	38246	18702	19544
	40-44	4226327	2116340	2109987		40-44	1180875	485449	695427		40-44	21676	11016	10660		40-44	42072	22204	19869
	45-49	3475737	1745295	1730441		45-49	1076527	446496	630031		45-49	13096	6467	6630		45-49	42092	23705	18387
	50-54	2659820	1330009	1329812		50-54	773985	324434	449551		50-54	7674	3631	4044		50-54	38721	23110	15611
	55-59	2135753	1024506	1111247		55-59	507332	206967	300366		55-59	4952	2313	2638		55-59	38418	23089	15329
	60-64	1793723	787299	1006424		60-64	325316	120822	204494		60-64	3552	1727	1825		60-64	44288	26228	18060
	65-69	1557604	602122	955483		65-69	210982	68292	142690		65-69	3026	1413	1614		65-69	53765	29388	24377
	70-74	1189111	412431	776680		70-74	124080	36428	87651		70-74	2582	963	1619		70-74	58255	29004	29251
	75-79	759928	230920	529009		75-79	61626	16959	44667		75-79	631	367	264		75-79	52622	23128	29494
	80+	658976	159932	499044		80+	33456	8396	25059		80+	0	0	0		80+	94496	28727	65769
	Total	57027794	27783279	29244516		Total	7179710	2872770	4306940		Total	254483	112886	141597		Total	597989	296787	301202
	2027					2027					2027					2027
	0-4	4863319	2460152	2403167		0-4	32036	16219	15817		0-4	6220	3155	3065		0-4	33089	18319	14769
	5-9	4905364	2476507	2428857		5-9	35916	18152	17764		5-9	0	0	0		5-9	2225	1425	800
	10-14	4981087	2509233	2471854		10-14	40795	20580	20215		10-14	0	0	0		10-14	2175	1459	716
	15-19	5027258	2526197	2501062		15-19	88711	33610	55101		15-19	20056	5973	14083		15-19	3964	2504	1460
	20-24	5095670	2554125	2541545		20-24	336148	127815	208333		20-24	49738	18936	30803		20-24	8704	4784	3920
	25-29	4784604	2397981	2386623		25-29	561078	219940	341138		25-29	49197	21539	27658		25-29	18536	8517	10018
	30-34	4472178	2240995	2231183		30-34	727705	292419	435285		30-34	39658	19093	20565		30-34	24986	11530	13455
	35-39	4430397	2210968	2219429		35-39	965157	393007	572150		35-39	30547	15369	15178		35-39	37552	18260	19292
	40-44	4279643	2139839	2139805		40-44	1157238	474465	682773		40-44	21857	11055	10802		40-44	41744	21939	19805
	45-49	3610038	1809759	1800280		45-49	1104261	455451	648810		45-49	13457	6629	6828		45-49	42782	24016	18767
	50-54	2762552	1380923	1381629		50-54	821930	341829	480101		50-54	7770	3691	4079		50-54	39700	23635	16064
	55-59	2181430	1054527	1126903		55-59	540062	221098	318965		55-59	4908	2320	2588		55-59	38941	23505	15436
	60-64	1806159	804385	1001774		60-64	345603	130211	215393		60-64	3480	1718	1762		60-64	44341	26533	17808
	65-69	1556376	608384	947991		65-69	222091	72688	149403		65-69	2956	1394	1562		65-69	53416	29428	23988
	70-74	1214488	422012	792477		70-74	133187	38876	94312		70-74	2578	965	1613		70-74	58988	29421	29567
	75-79	787395	239582	547812		75-79	66684	18073	48611		75-79	641	374	267		75-79	54009	23782	30227
	80+	683306	164988	518318		80+	36228	8884	27344		80+	0	0	0		80+	97473	29504	67969
	Total	57441265	28000556	29440709		Total	7214831	2883317	4331514		Total	253064	112210	140854		Total	602626	298564	304062
	2028					2028					2028					2028
	0-4	4851875	2454820	2397055		0-4	30595	15492	15103		0-4	6010	3048	2962		0-4	32249	17788	14461
	5-9	4889577	2469210	2420368		5-9	33836	17105	16731		5-9	0	0	0		5-9	2146	1371	775
	10-14	4967627	2503263	2464364		10-14	41295	20837	20458		10-14	0	0	0		10-14	2116	1416	700
	15-19	5025281	2526071	2499210		15-19	79932	29371	50561		15-19	19845	5913	13932		15-19	3742	2367	1375
	20-24	5066359	2540009	2526351		20-24	324479	122986	201493		20-24	48828	18577	30251		20-24	8388	4597	3791
	25-29	4881413	2446949	2434465		25-29	564988	222563	342425		25-29	49531	21655	27875		25-29	18807	8613	10194
	30-34	4470073	2241950	2228123		30-34	706467	285665	420802		30-34	39269	18871	20398		30-34	24934	11457	13477
	35-39	4399598	2197725	2201873		35-39	916855	374556	542299		35-39	30246	15176	15070		35-39	36953	17873	19079
	40-44	4309560	2151944	2157616		40-44	1124935	460380	664555		40-44	21951	11047	10904		40-44	41248	21585	19662
	45-49	3735272	1869715	1865556		45-49	1122166	460637	661529		45-49	13823	6788	7035		45-49	43305	24235	19070
	50-54	2876131	1436289	1439842		50-54	869134	358586	510548		50-54	7918	3771	4148		50-54	40738	24187	16552
	55-59	2234198	1086758	1147440		55-59	575555	235821	339733		55-59	4884	2332	2552		55-59	39558	23951	15606
	60-64	1828154	825146	1003008		60-64	368243	140469	227774		60-64	3431	1718	1713		60-64	44604	26944	17660
	65-69	1551306	614787	936520		65-69	233182	77413	155769		65-69	2882	1377	1505		65-69	52963	29467	23496
	70-74	1235953	430599	805354		70-74	142610	41476	101134		70-74	2567	965	1603		70-74	59537	29759	29778
	75-79	816283	248843	567440		75-79	72252	19322	52930		75-79	652	381	271		75-79	55505	24495	31010
	80+	708074	170208	537866		80+	39201	9395	29806		80+	0	0	0		80+	100460	30295	70165
	Total	57846735	28214284	29632451		Total	7245725	2892074	4353652		Total	251837	111619	140219		Total	607251	300401	306851
	2029					2029					2029					2029
	0-4	4839865	2449182	2390683		0-4	29414	14896	14518		0-4	5807	2945	2861		0-4	31430	17272	14158
	5-9	4875830	2462921	2412909		5-9	31975	16168	15807		5-9	0	0	0		5-9	2072	1320	752
	10-14	4951788	2496084	2455704		10-14	40805	20594	20211		10-14	0	0	0		10-14	2054	1371	683
	15-19	5013936	2521133	2492803		15-19	78928	29030	49898		15-19	19634	5849	13785		15-19	3638	2297	1340
	20-24	5040986	2528171	2512815		20-24	306959	115149	191810		20-24	48240	18335	29905		20-24	7982	4361	3621
	25-29	4967860	2490623	2477237		25-29	566755	223970	342785		25-29	50024	21845	28179		25-29	18970	8655	10315
	30-34	4486289	2251664	2234624		30-34	692606	281861	410746		30-34	39217	18810	20407		30-34	24970	11430	13540
	35-39	4374314	2187987	2186328		35-39	872662	358021	514641		35-39	30123	15078	15045		35-39	36454	17546	18908
	40-44	4315504	2152751	2162752		40-44	1084918	443680	641238		40-44	22048	11041	11007		40-44	40588	21148	19440
	45-49	3847435	1923101	1924334		45-49	1130061	461982	668079		45-49	14236	6963	7273		45-49	43649	24354	19295
	50-54	2999440	1495838	1503602		50-54	914099	374278	539821		50-54	8152	3886	4266		50-54	41812	24754	17058
	55-59	2295465	1122095	1173370		55-59	613594	251029	362565		55-59	4906	2364	2542		55-59	40280	24442	15838
	60-64	1857788	848320	1009468		60-64	392956	151401	241556		60-64	3414	1731	1683		60-64	45031	27425	17606
	65-69	1546269	622369	923900		65-69	245130	82709	162420		65-69	2824	1369	1455		65-69	52532	29556	22976
	70-74	1252669	438258	814411		70-74	152165	44230	107935		70-74	2559	967	1592		70-74	59889	30031	29859
	75-79	844329	257954	586374		75-79	78182	20666	57515		75-79	663	390	274		75-79	56949	25192	31757
	80+	734321	175893	558427		80+	42478	9955	32523		80+	0	0	0		80+	103580	31145	72435
	Total	58244088	28424345	29819742		Total	7273687	2899619	4374069		Total	251847	111572	140274		Total	611879	302297	309582
	2030					2030					2030					2030
	0-4	4827152	2443170	2383982		0-4	28431	14400	14031		0-4	5609	2845	2764		0-4	30629	16769	13861
	5-9	4863934	2457546	2406388		5-9	30302	15325	14977		5-9	0	0	0		5-9	2002	1271	730
	10-14	4933189	2487498	2445692		10-14	38314	19342	18972		10-14	0	0	0		10-14	1981	1321	660
	15-19	5000504	2515173	2485330		15-19	81591	30522	51069		15-19	19377	5769	13609		15-19	3588	2259	1329
	20-24	5024050	2520646	2503404		20-24	289898	107378	182520		20-24	47739	18126	29613		20-24	7595	4135	3460
	25-29	5026960	2520617	2506343		25-29	564263	223333	340930		25-29	50231	21915	28317		25-29	18974	8619	10355
	30-34	4527542	2273552	2253990		30-34	686185	280976	405208		30-34	39338	18832	20506		30-34	25123	11460	13663
	35-39	4354157	2181149	2173008		35-39	833143	343569	489574		35-39	29994	14982	15012		35-39	36042	17271	18772
	40-44	4301737	2144750	2156986		40-44	1039208	425215	613993		40-44	22043	10987	11056		40-44	39815	20656	19159
	45-49	3942876	1968074	1974802		45-49	1127977	459526	668451		45-49	14601	7110	7491		45-49	43798	24362	19437
	50-54	3129771	1558452	1571319		50-54	955117	388361	566757		50-54	8422	4013	4409		50-54	42886	25320	17566
	55-59	2371538	1164360	1207179		55-59	655118	267282	387836		55-59	4957	2410	2548		55-59	41237	25074	16163
	60-64	1888449	869914	1018535		60-64	418240	162124	256116		60-64	3395	1739	1656		60-64	45467	27862	17605
	65-69	1544895	632052	912843		65-69	258682	88754	169927		65-69	2770	1363	1407		65-69	52235	29738	22497
	70-74	1263959	445114	818845		70-74	161609	47130	114479		70-74	2537	966	1571		70-74	60031	30247	29784
	75-79	870007	266412	603595		75-79	84375	22081	62294		75-79	672	396	275		75-79	58227	25821	32406
	80+	762627	182219	580408		80+	46137	10583	35554		80+	0	0	0		80+	106938	32093	74846
	Total	58633345	28630697	30002648		Total	7298591	2905902	4392690		Total	251687	111453	140234		Total	616570	304278	312292
	2031					2031					2031					2031
	0-4	4813632	2436733	2376899		0-4	27566	13964	13602		0-4	5420	2749	2671		0-4	29851	16279	13572
	5-9	4853176	2452722	2400453		5-9	28745	14541	14205		5-9	0	0	0		5-9	1933	1224	709
	10-14	4914020	2478602	2435418		10-14	35164	17756	17408		10-14	0	0	0		10-14	1905	1270	635
	15-19	4987010	2509282	2477728		15-19	82819	31303	51516		15-19	19023	5660	13364		15-19	3526	2213	1312
	20-24	5017790	2518434	2499356		20-24	276879	101464	175416		20-24	47083	17862	29221		20-24	7289	3952	3336
	25-29	5049502	2532373	2517129		25-29	556413	220248	336166		25-29	49799	21708	28091		25-29	18799	8498	10301
	30-34	4595634	2308593	2287041		30-34	686275	282595	403680		30-34	39438	18844	20594		30-34	25394	11548	13846
	35-39	4338200	2176365	2161836		35-39	798553	331234	467319		35-39	29689	14801	14888		35-39	35695	17034	18660
	40-44	4275724	2131910	2143814		40-44	990447	406023	584425		40-44	21856	10849	11007		40-44	38998	20148	18850
	45-49	4018631	2003187	2015444		45-49	1116136	453393	662743		45-49	14823	7182	7641		45-49	43741	24251	19490
	50-54	3262872	1622276	1640596		50-54	990231	400196	590034		50-54	8669	4124	4545		50-54	43904	25856	18048
	55-59	2459078	1208639	1250439		55-59	698882	283306	415576		55-59	5007	2446	2560		55-59	42314	25715	16599
	60-64	1923822	894997	1028825		60-64	444956	173671	271284		60-64	3366	1744	1621		60-64	46016	28381	17635
	65-69	1549383	644333	905050		65-69	274098	95570	178528		65-69	2711	1355	1356		65-69	52129	30033	22096
	70-74	1269617	451328	818289		70-74	170778	50175	120603		70-74	2489	958	1531		70-74	59948	30416	29531
	75-79	893429	274259	619170		75-79	90874	23581	67293		75-79	674	400	275		75-79	59340	26383	32958
	80+	792720	189121	603599		80+	50196	11284	38912		80+	0	0	0		80+	110537	33138	77399
	Total	59014240	28833154	30181087		Total	7319013	2910304	4408709		Total	250047	110683	139364		Total	621319	306340	314978
	2032					2032					2032					2032
	0-4	4799120	2429780	2369340		0-4	26801	13578	13223		0-4	5244	2660	2584		0-4	29098	15804	13293
	5-9	4842726	2448031	2394695		5-9	27214	13769	13445		5-9	0	0	0		5-9	1867	1178	689
	10-14	4896360	2470445	2425915		10-14	32530	16431	16100		10-14	0	0	0		10-14	1833	1222	612
	15-19	4973544	2503394	2470150		15-19	83274	31705	51569		15-19	18633	5540	13093		15-19	3459	2165	1294
	20-24	5014327	2517704	2496624		20-24	264530	95816	168715		20-24	46354	17574	28780		20-24	7012	3785	3227
	25-29	5043770	2530040	2513730		25-29	545091	215665	329426		25-29	48969	21327	27642		25-29	18493	8318	10175
	30-34	4684162	2353704	2330458		30-34	690217	285500	404717		30-34	39582	18880	20701		30-34	25732	11666	14066
	35-39	4327049	2173602	2153447		35-39	769451	321190	448262		35-39	29305	14581	14724		35-39	35400	16829	18571
	40-44	4245667	2118363	2127304		40-44	941441	387159	554282		40-44	21593	10680	10913		40-44	38210	19661	18549
	45-49	4073432	2027909	2045523		45-49	1095236	443913	651323		45-49	14936	7199	7737		45-49	43480	24023	19457
	50-54	3393090	1684711	1708379		50-54	1017467	409107	608360		50-54	8902	4224	4678		50-54	44794	26323	18470
	55-59	2556395	1256497	1299898		55-59	743277	299073	444204		55-59	5067	2485	2582		55-59	43482	26391	17091
	60-64	1966424	922493	1043931		60-64	474294	185892	288402		60-64	3338	1748	1590		60-64	46706	28956	17750
	65-69	1561342	659557	901786		65-69	291472	103120	188351		65-69	2657	1349	1308		65-69	52254	30452	21802
	70-74	1270003	457127	812877		70-74	179618	53385	126234		70-74	2425	946	1479		70-74	59646	30549	29097
	75-79	914518	281512	633007		75-79	97703	25182	72521		75-79	673	400	273		75-79	60276	26875	33401
	80+	824438	196578	627860		80+	54680	12066	42614		80+	0	0	0		80+	114337	34273	80064
	Total	59386368	29031447	30354921		Total	7334298	2912550	4421748		Total	247679	109595	138084		Total	626077	308469	317608
	2033					2033					2033					2033
	0-4	4783396	2422203	2361193		0-4	26111	13230	12881		0-4	5091	2582	2508		0-4	28368	15342	13025
	5-9	4832017	2443185	2388833		5-9	25850	13081	12769		5-9	0	0	0		5-9	1803	1134	669
	10-14	4880946	2463398	2417548		10-14	30568	15443	15124		10-14	0	0	0		10-14	1769	1178	592
	15-19	4960385	2497641	2462744		15-19	83087	31751	51336		15-19	18430	5476	12954		15-19	3384	2112	1272
	20-24	5013479	2518278	2495201		20-24	254708	91320	163388		20-24	46072	17459	28612		20-24	6782	3642	3140
	25-29	5016315	2516976	2499339		25-29	530661	209680	320981		25-29	48403	21060	27344		25-29	18073	8086	9986
	30-34	4779463	2402159	2377303		30-34	694692	288355	406338		30-34	40131	19112	21018		30-34	26050	11773	14278
	35-39	4325697	2175196	2150502		35-39	747248	313928	433320		35-39	29225	14513	14712		35-39	35188	16666	18521
	40-44	4218223	2107221	2111002		40-44	894855	369600	525254		40-44	21535	10620	10915		40-44	37501	19223	18277
	45-49	4105767	2041753	2064014		45-49	1065957	431460	634497		45-49	15110	7244	7866		45-49	43016	23681	19335
	50-54	3515100	1743121	1771979		50-54	1035705	414647	621058		50-54	9210	4355	4855		50-54	45506	26690	18816
	55-59	2664182	1308635	1355547		55-59	787235	314381	472854		55-59	5202	2556	2645		55-59	44735	27107	17628
	60-64	2015597	952025	1063572		60-64	506189	198660	307529		60-64	3351	1771	1579		60-64	47507	29571	17936
	65-69	1581673	677854	903819		65-69	310955	111423	199532		65-69	2641	1360	1281		65-69	52632	30999	21633
	70-74	1267148	463068	804080		70-74	188491	56866	131625		70-74	2378	943	1435		70-74	59213	30681	28532
	75-79	932668	288138	644530		75-79	104789	26891	77898		75-79	676	404	272		75-79	61011	27299	33712
	80+	857183	204406	652778		80+	59581	12926	46655		80+	0	0	0		80+	118271	35474	82798
	Total	59749241	29225257	30523984		Total	7346681	2913640	4433041		Total	247453	109456	137997		Total	630809	310658	320151
	2034					2034					2034					2034
	0-4	4766159	2413849	2352309		0-4	25442	12892	12550		0-4	4949	2510	2438		0-4	27657	14893	12765
	5-9	4820776	2438046	2382730		5-9	24805	12554	12250		5-9	0	0	0		5-9	1743	1092	651
	10-14	4867521	2457332	2410189		10-14	28789	14548	14241		10-14	0	0	0		10-14	1711	1137	574
	15-19	4944878	2490696	2454182		15-19	81933	31315	50618		15-19	18140	5386	12754		15-19	3299	2053	1246
	20-24	5002756	2513748	2489008		20-24	251221	90064	161157		20-24	45401	17193	28209		20-24	6642	3551	3091
	25-29	4993260	2506438	2486822		25-29	511222	201084	310138		25-29	47726	20740	26986		25-29	17554	7800	9753
	30-34	4864908	2445571	2419337		30-34	696785	289906	406879		30-34	40397	19212	21185		30-34	26272	11832	14440
	35-39	4342112	2185268	2156845		35-39	732348	309587	422761		35-39	29100	14423	14677		35-39	35108	16571	18537
	40-44	4195819	2099298	2096521		40-44	851898	353717	498180		40-44	21385	10520	10865		40-44	36882	18842	18040
	45-49	4115026	2044778	2070248		45-49	1029004	416399	612605		45-49	15133	7217	7917		45-49	42362	23236	19126
	50-54	3625004	1795516	1829488		50-54	1044567	416656	627911		50-54	9458	4455	5004		50-54	46015	26939	19076
	55-59	2781455	1364834	1416621		55-59	829335	328833	500502		55-59	5341	2627	2714		55-59	46046	27854	18192
	60-64	2072652	984383	1088269		60-64	540458	211878	328580		60-64	3359	1791	1569		60-64	48444	30250	18194
	65-69	1608719	698165	910554		65-69	332286	120307	211979		65-69	2622	1368	1254		65-69	53208	31631	21578
	70-74	1264245	469928	794317		70-74	198084	60785	137299		70-74	2321	937	1384		70-74	58793	30865	27927
	75-79	947131	294156	652975		75-79	111972	28702	83270		75-79	671	404	267		75-79	61527	27661	33865
	80+	890123	212337	677786		80+	64866	13853	51012		80+	0	0	0		80+	122235	36698	85537
	Total	60102541	29414343	30688198		Total	7355014	2913081	4441933		Total	246004	108782	137222		Total	635497	312903	322594
	2035					2035					2035					2035
	0-4	4747210	2404619	2342591		0-4	24757	12546	12210		0-4	4820	2445	2375		0-4	26970	14457	12513
	5-9	4808840	2432534	2376305		5-9	23998	12148	11850		5-9	0	0	0		5-9	1685	1051	634
	10-14	4855945	2452176	2403769		10-14	27210	13754	13457		10-14	0	0	0		10-14	1656	1098	558
	15-19	4926738	2482418	2444320		15-19	78987	29969	49018		15-19	17935	5321	12614		15-19	3189	1979	1210
	20-24	4989694	2508051	2481643		20-24	251045	90457	160588		20-24	44895	16987	27908		20-24	6547	3488	3059
	25-29	4978537	2500163	2478375		25-29	492740	192785	299955		25-29	47365	20560	26805		25-29	17069	7530	9540
	30-34	4923874	2475714	2448160		30-34	694136	289204	404932		30-34	40627	19299	21329		30-34	26312	11806	14506
	35-39	4382824	2207149	2175675		35-39	725070	308281	416790		35-39	29251	14471	14780		35-39	35205	16562	18643
	40-44	4178139	2094032	2084108		40-44	813264	339730	473534		40-44	21336	10473	10863		40-44	36341	18508	17833
	45-49	4105229	2039328	2065901		45-49	986370	399567	586803		45-49	15163	7195	7968		45-49	41563	22716	18848
	50-54	3719265	1840125	1879140		50-54	1044072	415171	628901		50-54	9722	4558	5164		50-54	46295	27053	19241
	55-59	2905702	1424075	1481627		55-59	868013	341944	526069		55-59	5529	2718	2811		55-59	47375	28612	18763
	60-64	2143162	1022830	1120332		60-64	577918	226012	351907		60-64	3406	1830	1576		60-64	49674	31112	18562
	65-69	1636750	717147	919603		65-69	354209	129067	225141		65-69	2616	1379	1237		65-69	53796	32210	21587
	70-74	1264305	478402	785903		70-74	209025	65281	143744		70-74	2280	937	1342		70-74	58518	31149	27369
	75-79	957312	299638	657674		75-79	119070	30614	88456		75-79	667	405	262		75-79	61809	27972	33837
	80+	922701	220199	702502		80+	70524	14847	55677		80+	0	0	0		80+	126140	37910	88230
	Total	60446229	29598600	30847628		Total	7360407	2911377	4449031		Total	245610	108578	137033		Total	640144	315212	324932
	2036					2036					2036					2036
	0-4	4726782	2394629	2332154		0-4	24081	12206	11876		0-4	4705	2387	2318		0-4	26304	14036	12268
	5-9	4796074	2426584	2369490		5-9	23316	11805	11511		5-9	0	0	0		5-9	1629	1012	617
	10-14	4845519	2447576	2397944		10-14	25772	13029	12742		10-14	0	0	0		10-14	1604	1061	543
	15-19	4908073	2473856	2434217		15-19	75666	28390	47276		15-19	17900	5307	12593		15-19	3074	1903	1171
	20-24	4976635	2502459	2474177		20-24	250280	90474	159806		20-24	44829	16949	27880		20-24	6441	3418	3022
	25-29	4974047	2498976	2475071		25-29	479105	186678	292427		25-29	47518	20608	26910		25-29	16694	7314	9380
	30-34	4947312	2488098	2459214		30-34	686094	286034	400060		30-34	40953	19434	21520		30-34	26131	11678	14453
	35-39	4449591	2241803	2207788		35-39	725022	309861	415161		35-39	29831	14732	15099		35-39	35486	16643	18843
	40-44	4164346	2090629	2073717		40-44	779606	327866	451740		40-44	21482	10523	10959		40-44	35864	18212	17652
	45-49	4083466	2029160	2054306		45-49	940825	382069	558756		45-49	15296	7227	8069		45-49	40698	22166	18532
	50-54	3795008	1875550	1919458		50-54	1034560	410369	624192		50-54	10041	4684	5357		50-54	46328	27024	19304
	55-59	3032978	1484659	1548320		55-59	901560	353184	548375		55-59	5791	2843	2948		55-59	48658	29347	19311
	60-64	2224452	1063223	1161229		60-64	617603	240044	377559		60-64	3502	1891	1611		60-64	51058	31994	19064
	65-69	1668842	739137	929704		65-69	377432	138562	238870		65-69	2641	1408	1233		65-69	54527	32893	21635
	70-74	1269199	488886	780313		70-74	221583	70394	151189		70-74	2268	950	1318		70-74	58462	31552	26910
	75-79	963061	304708	658353		75-79	125994	32641	93354		75-79	666	409	257		75-79	61848	28239	33609
	80+	954939	228021	726918		80+	76603	15921	60682		80+	0	0	0		80+	129965	39105	90860
	Total	60780326	29777953	31002373		Total	7365103	2909527	4455576		Total	247425	109352	138072		Total	644771	317598	327173
	2037					2037					2037					2037
	0-4	4705162	2384021	2321140		0-4	23446	11885	11561		0-4	4600	2333	2266		0-4	25656	13628	12028
	5-9	4782280	2420097	2362183		5-9	22722	11506	11216		5-9	0	0	0		5-9	1576	975	601
	10-14	4835406	2443108	2392298		10-14	24372	12324	12047		10-14	0	0	0		10-14	1553	1025	527
	15-19	4890881	2466011	2424869		15-19	72890	27071	45819		15-19	17768	5264	12504		15-19	2970	1834	1136
	20-24	4963622	2496880	2466742		20-24	249237	90294	158943		20-24	44520	16822	27699		20-24	6333	3348	2986
	25-29	4972202	2499203	2472999		25-29	466785	181122	285663		25-29	47417	20551	26866		25-29	16357	7118	9239
	30-34	4943228	2486725	2456503		30-34	674615	281342	393273		30-34	40826	19355	21471		30-34	25788	11479	14309
	35-39	4536263	2286279	2249984		35-39	729528	313107	416421		35-39	30362	14971	15392		35-39	35890	16784	19106
	40-44	4155055	2089074	2065981		40-44	751477	318295	433182		40-44	21505	10514	10991		40-44	35451	17953	17498
	45-49	4057560	2018195	2039365		45-49	895037	364897	530140		45-49	15328	7216	8112		45-49	39844	21632	18212
	50-54	3850942	1901246	1949697		50-54	1016643	402536	614107		50-54	10263	4763	5500		50-54	46119	26853	19266
	55-59	3158012	1544195	1613816		55-59	928149	361938	566211		55-59	6031	2954	3077		55-59	49815	30016	19799
	60-64	2314970	1106960	1208011		60-64	658073	253956	404117		60-64	3597	1949	1648		60-64	52568	32933	19636
	65-69	1707380	763223	944158		65-69	403003	148650	254352		65-69	2660	1434	1227		65-69	55428	33645	21783
	70-74	1280290	501657	778633		70-74	235839	76101	159738		70-74	2254	961	1293		70-74	58679	32090	26589
	75-79	964678	309534	655144		75-79	132724	34799	97925		75-79	661	411	250		75-79	61656	28475	33181
	80+	986751	235826	750925		80+	83138	17090	66048		80+	0	0	0		80+	133717	40288	93429
	Total	61104683	29952235	31152448		Total	7367676	2906913	4460763		Total	247793	109497	138296		Total	649399	320075	329325
	2038					2038					2038					2038
	0-4	4682583	2372920	2309662		0-4	22854	11586	11268		0-4	4499	2283	2217		0-4	25009	13218	11791
	5-9	4767242	2412966	2354276		5-9	22188	11237	10951		5-9	0	0	0		5-9	1522	936	586
	10-14	4825033	2438484	2386549		10-14	23145	11706	11438		10-14	0	0	0		10-14	1503	990	513
	15-19	4875872	2459240	2416632		15-19	70798	26079	44720		15-19	17672	5232	12440		15-19	2878	1772	1106
	20-24	4950937	2491450	2459486		20-24	247889	89895	157994		20-24	44302	16730	27571		20-24	6224	3276	2948
	25-29	4972699	2500595	2472104		25-29	457046	176741	280305		25-29	47396	20534	26863		25-29	16073	6950	9123
	30-34	4918048	2474903	2443146		30-34	659961	275201	384760		30-34	40611	19236	21375		30-34	25310	11219	14091
	35-39	4629669	2334085	2295584		35-39	734957	316516	418441		35-39	30981	15255	15726		35-39	36301	16928	19373
	40-44	4155091	2091630	2063461		40-44	730077	311422	418655		40-44	21588	10535	11052		40-44	35136	17745	17391
	45-49	4033895	2009395	2024501		45-49	851422	348898	502524		45-49	15390	7224	8166		45-49	39060	21144	17916
	50-54	3885542	1916707	1968835		50-54	990807	391952	598855		50-54	10453	4826	5627		50-54	45670	26543	19127
	55-59	3275767	1600234	1675533		55-59	946629	367753	578876		55-59	6283	3069	3214		55-59	50779	30574	20205
	60-64	2415415	1154698	1260717		60-64	698371	267580	430791		60-64	3719	2020	1699		60-64	54208	33940	20268
	65-69	1751846	789103	962743		65-69	430876	159225	271652		65-69	2691	1464	1227		65-69	56470	34450	22020
	70-74	1298335	516819	781516		70-74	251897	82411	169487		70-74	2255	978	1278		70-74	59198	32770	26428
	75-79	963724	314494	649229		75-79	139523	37158	102365		75-79	657	413	244		75-79	61327	28714	32613
	80+	1017321	243503	773819		80+	90069	18355	71714		80+	0	0	0		80+	137334	41448	95885
	Total	61419019	30121224	31297794		Total	7368508	2903714	4464795		Total	248496	109797	138699		Total	654000	322618	331382
	2039					2039					2039					2039
	0-4	4659022	2361318	2297704		0-4	22297	11305	10992		0-4	4404	2234	2170		0-4	24364	12806	11558
	5-9	4750661	2405043	2345618		5-9	21656	10969	10686		5-9	0	0	0		5-9	1468	897	571
	10-14	4814124	2433565	2380560		10-14	22239	11250	10988		10-14	0	0	0		10-14	1456	956	499
	15-19	4862822	2453430	2409392		15-19	68664	25106	43558		15-19	17332	5128	12204		15-19	2792	1713	1079
	20-24	4935953	2484856	2451097		20-24	245219	88884	156335		20-24	43439	16397	27042		20-24	6106	3198	2907
	25-29	4962912	2496616	2466296		25-29	452192	174853	277339		25-29	46539	20152	26387		25-29	15851	6827	9024
	30-34	4897639	2465823	2431817		30-34	641130	266874	374256		30-34	39917	18891	21026		30-34	24770	10922	13849
	35-39	4713700	2377079	2336622		35-39	737976	318606	419370		35-39	31077	15283	15794		35-39	36604	17021	19583
	40-44	4172157	2102289	2069868		40-44	715702	307347	408355		40-44	21426	10440	10987		40-44	34973	17614	17359
	45-49	4014821	2003530	2011291		45-49	811050	334370	476680		45-49	15235	7135	8100		45-49	38369	20714	17655
	50-54	3898139	1921947	1976192		50-54	957587	378899	578688		50-54	10437	4794	5643		50-54	44997	26105	18892
	55-59	3382505	1650896	1731609		55-59	956524	370426	586097		55-59	6432	3131	3301		55-59	51515	30997	20518
	60-64	2524924	1206257	1318666		60-64	737203	280562	456641		60-64	3808	2071	1738		60-64	55953	35010	20943
	65-69	1803400	817433	985967		65-69	460912	170205	290707		65-69	2691	1478	1213		65-69	57687	35339	22348
	70-74	1321976	533541	788435		70-74	269527	89188	180339		70-74	2233	982	1250		70-74	59954	33544	26410
	75-79	962649	320109	642540		75-79	146906	39825	107082		75-79	645	411	234		75-79	61007	29005	32002
	80+	1045579	250914	794666		80+	97270	19709	77560		80+	0	0	0		80+	140688	42565	98123
	Total	61722985	30284646	31438339		Total	7364052	2898378	4465674		Total	245616	108527	137089		Total	658553	325234	333319
	2040					2040					2040					2040
	0-4	4634256	2349096	2285160		0-4	21777	11042	10735		0-4	4320	2191	2128		0-4	23740	12412	11327
	5-9	4732343	2396229	2336114		5-9	21092	10686	10407		5-9	0	0	0		5-9	1418	860	557
	10-14	4802514	2428268	2374246		10-14	21568	10913	10655		10-14	0	0	0		10-14	1411	924	487
	15-19	4851598	2448514	2403084		15-19	66947	24298	42650		15-19	17372	5137	12235		15-19	2710	1658	1052
	20-24	4918448	2476993	2441455		20-24	241323	87204	154119		20-24	43507	16416	27091		20-24	5963	3108	2856
	25-29	4950564	2491327	2459237		25-29	450729	174606	276122		25-29	46632	20182	26450		25-29	15670	6730	8940
	30-34	4885369	2460918	2424451		30-34	624005	259215	364790		30-34	40150	18988	21162		30-34	24275	10644	13632
	35-39	4772264	2407280	2364984		35-39	736565	318573	417992		35-39	31664	15556	16108		35-39	36682	17007	19675
	40-44	4212569	2124281	2088288		40-44	709033	306373	402660		40-44	21826	10619	11207		40-44	35008	17583	17425
	45-49	4000055	2000065	1999990		45-49	774827	321629	453198		45-49	15405	7200	8205		45-49	37769	20341	17429
	50-54	3892480	1919139	1973341		50-54	918974	364205	554770		50-54	10600	4847	5753		50-54	44157	25575	18582
	55-59	3474832	1694503	1780330		55-59	957891	370014	587877		55-59	6701	3249	3452		55-59	51997	31269	20728
	60-64	2641210	1260731	1380479		60-64	773204	292509	480695		60-64	3997	2174	1824		60-64	57754	36116	21638
	65-69	1866743	850830	1015914		65-69	493825	181975	311850		65-69	2767	1533	1234		65-69	59262	36444	22818
	70-74	1346501	549205	797296		70-74	287753	95913	191840		70-74	2258	1006	1252		70-74	60732	34261	26471
	75-79	963785	326852	636932		75-79	155353	42898	112456		75-79	649	418	231		75-79	60834	29390	31444
	80+	1070793	258014	812779		80+	104616	21151	83465		80+	0	0	0		80+	143670	43625	100045
	Total	62016324	30442245	31574080		Total	7359482	2893203	4466280		Total	247849	109517	138332		Total	663053	327948	335105
	2041					2041					2041					2041
	0-4	4608312	2336255	2272058		0-4	21287	10795	10492		0-4	4241	2152	2089		0-4	23157	12055	11103
	5-9	4712528	2386644	2325884		5-9	20529	10402	10127		5-9	0	0	0		5-9	1374	831	544
	10-14	4790062	2422525	2367538		10-14	21014	10635	10379		10-14	0	0	0		10-14	1370	895	475
	15-19	4841510	2444144	2397365		15-19	65360	23556	41804		15-19	17252	5099	12152		15-19	2634	1606	1028
	20-24	4900437	2468856	2431581		20-24	236931	85267	151665		20-24	43155	16278	26877		20-24	5821	3017	2804
	25-29	4938271	2486174	2452097		25-29	448499	173948	274551		25-29	46285	20026	26259		25-29	15485	6630	8855
	30-34	4882806	2460830	2421976		30-34	611213	253522	357692		30-34	40039	18927	21112		30-34	23890	10423	13467
	35-39	4796584	2420316	2376268		35-39	729341	315832	413509		35-39	31721	15571	16150		35-39	36484	16865	19619
	40-44	4278055	2158554	2119501		40-44	709261	308148	401113		40-44	22130	10753	11377		40-44	35249	17659	17591
	45-49	3988809	1998242	1990567		45-49	743071	310740	432331		45-49	15421	7196	8226		45-49	37254	20020	17234
	50-54	3875232	1911794	1963438		50-54	877304	348764	528541		50-54	10633	4842	5790		50-54	43240	25008	18232
	55-59	3549959	1729704	1820255		55-59	950851	366583	584269		55-59	6882	3324	3559		55-59	52208	31383	20825
	60-64	2760680	1316607	1444073		60-64	804743	302914	501829		60-64	4164	2263	1901		60-64	59534	37217	22317
	65-69	1939934	886022	1053913		65-69	528816	193718	335097		65-69	2831	1577	1254		65-69	61044	37584	23460
	70-74	1374307	567309	806998		70-74	307053	103228	203825		70-74	2265	1024	1241		70-74	61671	35096	26575
	75-79	968619	335010	633609		75-79	165058	46400	118658		75-79	650	423	227		75-79	60887	29890	30997
	80+	1092995	264915	828080		80+	112089	22694	89395		80+	0	0	0		80+	146246	44634	101612
	Total	62299101	30593901	31705200		Total	7352421	2887145	4465277		Total	247669	109453	138216		Total	667550	330812	336737
	2042					2042					2042					2042
	0-4	4581512	2322936	2258576		0-4	20826	10562	10264		0-4	4170	2116	2054		0-4	22634	11748	10886
	5-9	4691498	2376428	2315070		5-9	19997	10134	9863		5-9	0	0	0		5-9	1341	810	531
	10-14	4776566	2416234	2360332		10-14	20539	10396	10143		10-14	0	0	0		10-14	1334	870	464
	15-19	4831727	2439902	2391825		15-19	64015	22894	41121		15-19	17337	5123	12214		15-19	2561	1557	1004
	20-24	4883845	2461404	2422441		20-24	233571	83770	149801		20-24	43319	16336	26983		20-24	5689	2933	2756
	25-29	4926010	2481031	2444980		25-29	446535	173347	273188		25-29	46488	20109	26379		25-29	15301	6530	8771
	30-34	4882712	2462063	2420649		30-34	600066	248557	351509		30-34	40406	19095	21311		30-34	23542	10224	13318
	35-39	4794365	2420036	2374328		35-39	718898	311636	407263		35-39	31980	15687	16293		35-39	36079	16631	19449
	40-44	4362777	2202314	2160463		40-44	714258	311723	402535		40-44	22784	11058	11726		40-44	35630	17807	17824
	45-49	3981692	1998053	1983639		45-49	716624	302015	414609		45-49	15617	7276	8341		45-49	36822	19751	17070
	50-54	3853789	1903588	1950201		50-54	835268	333569	501699		50-54	10780	4894	5886		50-54	42329	24452	17878
	55-59	3606570	1755936	1850633		55-59	936038	360426	575612		55-59	7116	3422	3694		55-59	52153	31343	20810
	60-64	2878519	1371759	1506760		60-64	830231	311270	518961		60-64	4389	2381	2007		60-64	61193	38255	22939
	65-69	2021579	924200	1097379		65-69	564686	205456	359230		65-69	2944	1647	1296		65-69	62997	38802	24196
	70-74	1407631	587134	820498		70-74	328374	111035	217339		70-74	2306	1057	1250		70-74	62803	36006	26797
	75-79	978242	344787	633455		75-79	176104	50329	125776		75-79	662	434	227		75-79	61223	30519	30704
	80+	1112462	271744	840717		80+	119720	24362	95358		80+	0	0	0		80+	148446	45613	102833
	Total	62571496	30739550	31831946		Total	7345751	2881480	4464271		Total	250298	110635	139663		Total	672080	333852	338228
	2043					2043					2043					2043
	0-4	4554335	2309344	2244991		0-4	20402	10348	10055		0-4	4104	2082	2022		0-4	22220	11544	10677
	5-9	4669456	2365673	2303783		5-9	19496	9881	9615		5-9	0	0	0		5-9	1321	803	518
	10-14	4761803	2409284	2352519		10-14	20112	10182	9930		10-14	0	0	0		10-14	1301	848	454
	15-19	4821666	2435490	2386176		15-19	62789	22299	40490		15-19	17247	5095	12152		15-19	2494	1511	983
	20-24	4869369	2454984	2414385		20-24	230874	82584	148290		20-24	43053	16233	26820		20-24	5575	2859	2716
	25-29	4914060	2476030	2438030		25-29	444280	172551	271728		25-29	46221	19991	26230		25-29	15122	6433	8690
	30-34	4884697	2464316	2420381		30-34	591190	244630	346560		30-34	40351	19068	21284		30-34	23245	10056	13189
	35-39	4771840	2409662	2362179		35-39	705251	305951	399300		35-39	31790	15586	16204		35-39	35515	16326	19189
	40-44	4454136	2249348	2204788		40-44	720273	315522	404750		40-44	23234	11265	11969		40-44	36036	17972	18064
	45-49	3983342	2001668	1981674		45-49	696475	295768	400708		45-49	15670	7290	8380		45-49	36510	19554	16956
	50-54	3834202	1897287	1936915		50-54	795030	319344	475686		50-54	10820	4900	5920		50-54	41494	23949	17545
	55-59	3643106	1772663	1870443		55-59	913754	351729	562025		55-59	7245	3469	3776		55-59	51838	31157	20681
	60-64	2990067	1423975	1566092		60-64	848523	317133	531389		60-64	4571	2476	2096		60-64	62645	39172	23473
	65-69	2112348	965949	1146399		65-69	600595	217050	383545		65-69	3045	1710	1335		65-69	65132	40115	25017
	70-74	1446104	608466	837638		70-74	351685	119247	232439		70-74	2332	1082	1251		70-74	64101	36976	27125
	75-79	993261	356262	636999		75-79	188562	54688	133874		75-79	670	443	227		75-79	61876	31282	30594
	80+	1129820	278669	851151		80+	127660	26193	101467		80+	0	0	0		80+	150341	46586	103755
	Total	62833613	30879070	31954543		Total	7336950	2875100	4461850		Total	250353	110689	139665		Total	676766	337142	339624
	2044					2044					2044					2044
	0-4	4527220	2295666	2231554		0-4	20016	10152	9865		0-4	4039	2049	1990		0-4	21921	11447	10473
	5-9	4646338	2354331	2292007		5-9	19020	9641	9379		5-9	0	0	0		5-9	1311	805	506
	10-14	4745469	2401520	2343949		10-14	19673	9961	9712		10-14	0	0	0		10-14	1271	828	443
	15-19	4811041	2430764	2380277		15-19	61746	21821	39925		15-19	17075	5044	12032		15-19	2433	1469	963
	20-24	4856814	2449502	2407312		20-24	228198	81419	146780		20-24	42606	16062	26544		20-24	5468	2790	2678
	25-29	4899859	2469890	2429969		25-29	441083	171291	269792		25-29	45727	19777	25950		25-29	14931	6329	8602
	30-34	4876167	2461012	2415155		30-34	586661	242844	343817		30-34	39979	18889	21090		30-34	22983	9919	13064
	35-39	4754326	2402170	2352156		35-39	688548	298671	389877		35-39	31535	15456	16079		35-39	34932	16006	18925
	40-44	4536633	2291813	2244821		40-44	724353	318234	406119		40-44	23518	11392	12126		40-44	36340	18089	18250
	45-49	4001190	2012931	1988259		45-49	683178	292228	390950		45-49	15698	7294	8404		45-49	36370	19452	16917
	50-54	3818710	1893595	1925116		50-54	757794	306443	451351		50-54	10812	4887	5925		50-54	40758	23511	17246
	55-59	3658837	1779845	1878991		55-59	884544	340770	543773		55-59	7302	3482	3820		55-59	51269	30828	20441
	60-64	3091806	1471528	1620278		60-64	859174	320320	538854		60-64	4725	2553	2173		60-64	63832	39929	23903
	65-69	2211509	1011133	1200376		65-69	635458	228232	407226		65-69	3149	1772	1377		65-69	67424	41518	25907
	70-74	1490695	631808	858888		70-74	376929	127822	249106		70-74	2357	1105	1252		70-74	65608	38039	27569
	75-79	1012651	368846	643805		75-79	202287	59397	142890		75-79	676	451	225		75-79	62780	32133	30647
	80+	1146071	285915	860156		80+	136186	28248	107938		80+	0	0	0		80+	152050	47589	104460
	Total	63085337	31012269	32073068		Total	7324848	2867494	4457354		Total	249198	110211	138987		Total	681679	340684	340996
	2045					2045					2045					2045
	0-4	4500361	2282004	2218357		0-4	19666	9974	9693		0-4	3982	2021	1962		0-4	21681	11406	10275
	5-9	4621886	2342245	2279641		5-9	18572	9415	9157		5-9	0	0	0		5-9	1305	811	494
	10-14	4727376	2392847	2334529		10-14	19192	9719	9473		10-14	0	0	0		10-14	1243	809	433
	15-19	4799704	2425650	2374053		15-19	61016	21484	39533		15-19	17097	5049	12048		15-19	2375	1430	945
	20-24	4846072	2444903	2401170		20-24	226064	80475	145589		20-24	42668	16084	26584		20-24	5367	2724	2642
	25-29	4883282	2462560	2420722		25-29	436689	169416	267273		25-29	45754	19788	25966		25-29	14716	6212	8504
	30-34	4864904	2456280	2408624		30-34	585002	242438	342565		30-34	40023	18908	21115		30-34	22752	9803	12949
	35-39	4744666	2398711	2345955		35-39	673520	292071	381449		35-39	31695	15531	16165		35-39	34415	15719	18696
	40-44	4594786	2322017	2272769		40-44	724144	318866	405279		40-44	23940	11586	12354		40-44	36424	18098	18326
	45-49	4041346	2034965	2006380		45-49	677174	291581	385593		45-49	15981	7417	8564		45-49	36441	19466	16976
	50-54	3807053	1891994	1915059		50-54	724268	295087	429180		50-54	10926	4931	5995		50-54	40116	23132	16984
	55-59	3657225	1779477	1877748		55-59	850107	328236	521872		55-59	7412	3521	3891		55-59	50496	30384	20113
	60-64	3180543	1512866	1667677		60-64	862124	320825	541299		60-64	4921	2651	2270		60-64	64708	40495	24213
	65-69	2317049	1058985	1258064		65-69	668039	238658	429381		65-69	3305	1862	1443		65-69	69817	42981	26835
	70-74	1545129	659086	886043		70-74	404638	137020	267618		70-74	2425	1148	1277		70-74	67526	39335	28191
	75-79	1032803	380670	652133		75-79	216521	64087	152435		75-79	688	463	225		75-79	63715	32927	30788
	80+	1162282	293722	868561		80+	145522	30575	114947		80+	0	0	0		80+	153709	48663	105046
	Total	63326467	31138982	32187485		Total	7312260	2859925	4452335		Total	250817	110960	139857		Total	686805	344396	342409
	2046					2046					2046					2046
	0-4	4473901	2268478	2205423		0-4	19350	9812	9537		0-4	3930	1994	1936		0-4	21437	11353	10084
	5-9	4596084	2329374	2266710		5-9	18143	9198	8945		5-9	0	0	0		5-9	1298	815	483
	10-14	4707762	2383384	2324378		10-14	18702	9473	9229		10-14	0	0	0		10-14	1214	791	423
	15-19	4787504	2420075	2367428		15-19	60379	21196	39183		15-19	17031	5030	12002		15-19	2321	1394	928
	20-24	4836436	2440831	2395605		20-24	224147	79627	144521		20-24	42529	16031	26498		20-24	5273	2663	2610
	25-29	4866221	2454970	2411251		25-29	431981	167366	264615		25-29	45555	19703	25852		25-29	14500	6094	8406
	30-34	4853717	2451694	2402023		30-34	582818	241746	341072		30-34	39877	18839	21038		30-34	22520	9685	12834
	35-39	4744108	2399752	2344356		35-39	662608	287331	375276		35-39	31729	15546	16184		35-39	34014	15491	18522
	40-44	4620098	2335727	2284370		40-44	718431	316909	401522		40-44	24074	11643	12430		40-44	36234	17970	18265
	45-49	4105525	2068716	2036809		45-49	677850	293573	384276		45-49	16269	7544	8725		45-49	36727	19592	17135
	50-54	3798496	1891774	1906722		50-54	694852	285383	409468		50-54	10982	4950	6032		50-54	39556	22801	16756
	55-59	3644504	1774814	1869690		55-59	812647	314951	497696		55-59	7465	3534	3930		55-59	49604	29872	19732
	60-64	3253635	1546734	1706901		60-64	857467	318699	538768		60-64	5076	2726	2350		60-64	65234	40844	24390
	65-69	2425800	1108225	1317575		65-69	696918	247908	449010		65-69	3460	1949	1510		65-69	72218	44458	27760
	70-74	1608197	687941	920255		70-74	434255	146266	287989		70-74	2494	1189	1305		70-74	69713	40684	29029
	75-79	1055412	394325	661087		75-79	231600	69222	162378		75-79	698	474	224		75-79	64818	33847	30972
	80+	1179392	302296	877096		80+	155768	33192	122575		80+	0	0	0		80+	155445	49845	105600
	Total	63556791	31259111	32297680		Total	7297917	2851855	4446062		Total	251169	111152	140017		Total	692126	348198	343928
	2047					2047					2047					2047
	0-4	4448011	2255267	2192744		0-4	19065	9667	9397		0-4	3884	1970	1913		0-4	21103	11201	9902
	5-9	4569236	2315844	2253392		5-9	17737	8992	8745		5-9	0	0	0		5-9	1281	809	472
	10-14	4686914	2373277	2313637		10-14	18236	9238	8998		10-14	0	0	0		10-14	1184	770	414
	15-19	4774241	2413940	2360301		15-19	59838	20951	38887		15-19	17005	5022	11983		15-19	2270	1358	912
	20-24	4827084	2436873	2390211		20-24	222431	78857	143574		20-24	42503	16022	26481		20-24	5184	2604	2580
	25-29	4850504	2448022	2402482		25-29	428035	165658	262378		25-29	45480	19672	25808		25-29	14300	5985	8315
	30-34	4842547	2447114	2395434		30-34	580630	241011	339619		30-34	39833	18820	21013		30-34	22289	9566	12723
	35-39	4745799	2401995	2343804		35-39	652922	283131	369792		35-39	31845	15602	16243		35-39	33649	15282	18366
	40-44	4619891	2336608	2283282		40-44	709385	313412	395972		40-44	24138	11669	12469		40-44	35843	17740	18103
	45-49	4188223	2111573	2076650		45-49	683025	297240	385785		45-49	16661	7719	8942		45-49	37157	19792	17365
	50-54	3793652	1892952	1900700		50-54	670212	277561	392651		50-54	11064	4981	6083		50-54	39073	22509	16564
	55-59	3627631	1769284	1858347		55-59	774563	301772	472791		55-59	7530	3556	3974		55-59	48678	29341	19337
	60-64	3309797	1572594	1737203		60-64	845665	314149	531516		60-64	5223	2795	2427		60-64	65402	40971	24431
	65-69	2533515	1157053	1376462		65-69	720656	255536	465120		65-69	3631	2044	1587		65-69	74505	45877	28628
	70-74	1678688	719309	959379		70-74	464762	155571	309191		70-74	2584	1239	1345		70-74	72128	42140	29988
	75-79	1082489	409290	673199		75-79	248296	74720	173576		75-79	714	488	225		75-79	66141	34853	31288
	80+	1198188	311799	886389		80+	166966	36104	130862		80+	0	0	0		80+	157362	51163	106198
	Total	63776409	31372795	32403615		Total	7282424	2843571	4438853		Total	252093	111599	140494		Total	697551	351963	345588
	2048					2048					2048					2048
	0-4	4422748	2242472	2180276		0-4	18810	9538	9272		0-4	3841	1949	1892		0-4	20677	10948	9729
	5-9	4541896	2301934	2239962		5-9	17362	8802	8561		5-9	0	0	0		5-9	1252	791	462
	10-14	4665042	2362625	2302417		10-14	17793	9015	8778		10-14	0	0	0		10-14	1154	749	405
	15-19	4759682	2407130	2352552		15-19	59188	20682	38506		15-19	16802	4962	11840		15-19	2220	1323	897
	20-24	4817402	2432718	2384685		20-24	220533	78039	142494		20-24	42038	15848	26190		20-24	5100	2548	2552
	25-29	4836790	2442044	2394746		25-29	424505	164145	260360		25-29	44953	19446	25506		25-29	14119	5885	8234
	30-34	4831658	2442667	2388990		30-34	577959	240004	337956		30-34	39386	18612	20774		30-34	22060	9446	12614
	35-39	4749288	2405107	2344181		35-39	645050	279740	365309		35-39	31624	15495	16129		35-39	33325	15096	18229
	40-44	4600153	2327771	2272382		40-44	697108	308406	388702		40-44	23864	11533	12330		40-44	35298	17431	17867
	45-49	4277418	2157631	2119786		45-49	689191	301127	388064		45-49	16899	7823	9075		45-49	37611	20001	17611
	50-54	3796987	1897625	1899362		50-54	651332	271940	379392		50-54	11043	4966	6077		50-54	38705	22276	16429
	55-59	3612302	1765456	1846846		55-59	737905	289363	448542		55-59	7518	3543	3975		55-59	47797	28835	18962
	60-64	3347506	1589937	1757569		60-64	826941	307318	519623		60-64	5290	2822	2468		60-64	65207	40873	24334
	65-69	2636038	1203577	1432460		65-69	738200	261151	477049		65-69	3765	2117	1649		65-69	76566	47170	29396
	70-74	1757198	753665	1003533		70-74	495474	164838	330636		70-74	2663	1282	1381		70-74	74789	43725	31065
	75-79	1113798	425422	688376		75-79	266626	80525	186101		75-79	726	499	227		75-79	67655	35933	31723
	80+	1219345	322333	897012		80+	179237	39333	139904		80+	0	0	0		80+	159549	52638	106911
	Total	63985251	31480114	32505136		Total	7263213	2833966	4429247		Total	250412	110897	139515		Total	703083	355665	347419
	2049					2049					2049					2049
	0-4	4398102	2230092	2168010		0-4	18580	9422	9158		0-4	3802	1929	1873		0-4	20228	10666	9562
	5-9	4514637	2287971	2226666		5-9	17025	8630	8395		5-9	0	0	0		5-9	1217	765	452
	10-14	4642080	2351381	2290699		10-14	17370	8802	8568		10-14	0	0	0		10-14	1123	726	397
	15-19	4743510	2399485	2344025		15-19	58467	20391	38076		15-19	16645	4916	11729		15-19	2171	1289	882
	20-24	4807061	2428197	2378864		20-24	218708	77286	141421		20-24	41694	15719	25975		20-24	5019	2494	2525
	25-29	4824876	2436942	2387934		25-29	421116	162692	258424		25-29	44578	19287	25291		25-29	13948	5790	8158
	30-34	4818525	2437089	2381435		30-34	574441	238577	335864		30-34	39044	18454	20590		30-34	21816	9317	12499
	35-39	4742243	2402598	2339645		35-39	640992	278162	362830		35-39	31396	15385	16011		35-39	32988	14912	18076
	40-44	4585416	2321850	2263565		40-44	682249	302096	380154		40-44	23724	11466	12258		40-44	34754	17116	17638
	45-49	4358223	2199376	2158847		45-49	693647	304048	389599		45-49	17141	7930	9211		45-49	37966	20152	17814
	50-54	3815650	1909479	1906171		50-54	638870	268799	370071		50-54	11089	4982	6107		50-54	38512	22139	16373
	55-59	3600609	1763956	1836653		55-59	703888	278085	425803		55-59	7530	3543	3986		55-59	47003	28380	18622
	60-64	3366013	1598710	1767304		60-64	801787	298457	503330		60-64	5345	2842	2503		60-64	64655	40556	24099
	65-69	2730196	1246303	1483893		65-69	749131	264589	484543		65-69	3905	2190	1714		65-69	78320	48281	30039
	70-74	1843122	790902	1052220		70-74	525509	173874	351636		70-74	2766	1335	1431		70-74	77670	45431	32239
	75-79	1150086	443054	707032		75-79	286574	86616	199958		75-79	744	514	230		75-79	69406	37115	32291
	80+	1242648	333618	909030		80+	192646	42859	149786		80+	0	0	0		80+	162020	54240	107780
	Total	64182997	31581003	32601994		Total	7241002	2823384	4417618		Total	249401	110491	138910		Total	708816	359370	349446
	2050					2050					2050					2050
	0-4	4376271	2219153	2157118		0-4	18378	9320	9058		0-4	3776	1916	1860		0-4	20148	10623	9525
	5-9	4487756	2274164	2213593		5-9	16722	8475	8247		5-9	0	0	0		5-9	1207	759	448
	10-14	4617761	2339379	2278381		10-14	16970	8600	8370		10-14	0	0	0		10-14	1114	721	393
	15-19	4725550	2390908	2334642		15-19	57881	20134	37747		15-19	16707	4935	11773		15-19	2155	1280	875
	20-24	4795930	2423233	2372696		20-24	217450	76780	140670		20-24	41907	15801	26106		20-24	4993	2482	2511
	25-29	4814634	2432636	2381998		25-29	418472	161563	256908		25-29	44824	19396	25428		25-29	13852	5749	8104
	30-34	4803026	2430317	2372708		30-34	569903	236644	333259		30-34	39225	18544	20681		30-34	21627	9233	12395
	35-39	4732247	2398503	2333744		35-39	639555	277816	361739		35-39	31558	15466	16092		35-39	32775	14819	17956
	40-44	4578025	2319680	2258346		40-44	669033	296459	372574		40-44	23943	11573	12370		40-44	34434	16948	17485
	45-49	4415536	2229267	2186270		45-49	694079	305018	389061		45-49	17519	8100	9419		45-49	38332	20351	17981
	50-54	3855211	1931293	1923919		50-54	633211	268287	364924		50-54	11336	5088	6248		50-54	38863	22352	16511
	55-59	3591858	1763984	1827874		55-59	673102	268093	405009		55-59	7642	3592	4049		55-59	46745	28281	18464
	60-64	3367846	1600302	1767543		60-64	771591	288090	483501		60-64	5448	2888	2560		60-64	64444	40476	23968
	65-69	2812354	1283416	1528938		65-69	753171	265734	487437		65-69	4087	2287	1800		65-69	80446	49625	30821
	70-74	1934062	830010	1104052		70-74	553642	182321	371321		70-74	2920	1411	1509		70-74	81406	47626	33779
	75-79	1193492	463164	730328		75-79	308355	93091	215264		75-79	774	537	237		75-79	72170	38815	33355
	80+	1265454	344380	921074		80+	206696	46457	160239		80+	0	0	0		80+	165333	56063	109270
	Total	64367013	31673788	32693225		Total	7218209	2812880	4405329		Total	251667	111534	140133		Total	720044	366204	353840

## Sheet: Free State
		Population					HIV age distribution					New infections					Deaths					Births
		Male	Female	Total			Male	Female	Total			Male	Female	Total			Male	Female	Total
	2013					2013					2013					2013					2013	26597
	0-4	245738	123511	122227		0-4	2997	1509	1488		0-4	538	273	265		0-4	4550	2582	1968		2014	26597
	5-9	252237	126065	126172		5-9	6928	3470	3458		5-9	0	0	0		5-9	633	375	258		2015	26566
	10-14	253691	126495	127196		10-14	6129	3062	3067		10-14	0	0	0		10-14	563	334	229		2016	26605
	15-19	277723	138315	139408		15-19	9094	2951	6143		15-19	2826	849	1977		15-19	761	438	323		2017	26452
	20-24	290947	144697	146250		20-24	34995	12212	22783		20-24	6871	2675	4196		20-24	1307	699	608		2018	26253
	25-29	260081	127758	132323		25-29	59262	22648	36613		25-29	6055	2704	3351		25-29	2182	1075	1107		2019	26137
	30-34	212596	101887	110709		30-34	66465	26730	39735		30-34	4018	1921	2097		30-34	2751	1379	1372		2020	25836
	35-39	188279	89275	99004		35-39	63480	26848	36632		35-39	2848	1374	1474		35-39	3749	1980	1768		2021	25717
	40-44	151332	69602	81730		40-44	44921	19301	25620		40-44	1936	870	1066		40-44	3222	1773	1449		2022	25560
	45-49	113946	50656	63290		45-49	26851	11340	15512		45-49	1215	495	720		45-49	2610	1445	1164		2023	25387
	50-54	102749	44649	58100		50-54	17923	7219	10705		50-54	886	341	544		50-54	2592	1441	1152		2024	25205
	55-59	90085	40236	49849		55-59	11552	4662	6890		55-59	606	255	352		55-59	2719	1527	1192		2025	25020
	60-64	70985	32777	38208		60-64	6732	2884	3848		60-64	393	196	197		60-64	2928	1732	1197		2026	24811
	65-69	50303	21960	28343		65-69	3779	1661	2118		65-69	266	136	130		65-69	2869	1636	1234		2027	24579
	70-74	32640	12612	20029		70-74	2196	899	1297		70-74	187	76	110		70-74	2569	1314	1255		2028	24348
	75-79	18784	6176	12608		75-79	1025	398	628		75-79	42	25	17		75-79	2019	878	1141		2029	24125
	80+	12394	3227	9167		80+	308	115	193		80+	0	0	0		80+	2302	712	1591		2030	23922
	Total	2624509	1259898	1364611		Total	364638	147908	216730		Total	28686	12190	16495		Total	40327	21319	19008		2031	23719
	2014					2014					2014					2014					2032	23510
	0-4	244290	122820	121470		0-4	2582	1301	1281		0-4	554	281	273		0-4	4490	2546	1945		2033	23310
	5-9	249926	124949	124978		5-9	6171	3091	3080		5-9	0	0	0		5-9	599	356	243		2034	23122
	10-14	252443	125862	126581		10-14	6268	3131	3137		10-14	0	0	0		10-14	566	335	232		2035	22949
	15-19	271001	134944	136057		15-19	9550	3228	6322		15-19	2797	839	1958		15-19	741	430	312		2036	22791
	20-24	289648	144013	145635		20-24	35002	12174	22828		20-24	6939	2697	4242		20-24	1262	684	578		2037	22642
	25-29	270012	133524	136488		25-29	61782	23769	38013		25-29	6360	2860	3500		25-29	2109	1090	1019		2038	22499
	30-34	214534	102634	111900		30-34	67223	26792	40431		30-34	4107	1962	2146		30-34	2505	1314	1191		2039	22361
	35-39	189709	90123	99586		35-39	65671	27466	38206		35-39	2871	1397	1474		35-39	3419	1895	1525		2040	22225
	40-44	158355	72927	85428		40-44	49454	20964	28490		40-44	2006	908	1097		40-44	3122	1788	1335		2041	22097
	45-49	115495	51413	64081		45-49	29093	12147	16946		45-49	1223	501	722		45-49	2499	1430	1069		2042	21973
	50-54	102168	44164	58003		50-54	19189	7623	11566		50-54	879	337	542		50-54	2484	1404	1079		2043	21848
	55-59	90599	39685	50915		55-59	12608	4945	7663		55-59	611	252	359		55-59	2666	1493	1173		2044	21719
	60-64	72176	32991	39186		60-64	7394	3095	4299		60-64	401	199	203		60-64	2930	1732	1198		2045	21584
	65-69	51345	22421	28924		65-69	4146	1790	2356		65-69	273	140	133		65-69	2899	1660	1239		2046	21448
	70-74	33299	12940	20360		70-74	2385	966	1419		70-74	192	79	113		70-74	2603	1341	1262		2047	21311
	75-79	19163	6308	12855		75-79	1122	426	697		75-79	43	26	17		75-79	2045	892	1153		2048	21170
	80+	12864	3359	9504		80+	352	129	223		80+	0	0	0		80+	2382	739	1643		2049	21024
	Total	2637028	1265077	1371951		Total	379994	153036	226957		Total	29256	12478	16778		Total	39323	21129	18194		2050	20875
	2015					2015					2015					2015
	0-4	243502	122463	121039		0-4	2796	1409	1387		0-4	564	286	278		0-4	4393	2481	1912
	5-9	247146	123610	123536		5-9	5016	2513	2503		5-9	0	0	0		5-9	541	324	217
	10-14	252685	125983	126702		10-14	6156	3075	3081		10-14	0	0	0		10-14	538	319	219
	15-19	263846	131350	132495		15-19	10024	3516	6508		15-19	2696	807	1890		15-19	732	424	308
	20-24	287011	142684	144327		20-24	34794	12071	22723		20-24	6815	2645	4170		20-24	1227	666	562
	25-29	279611	139125	140486		25-29	64333	24924	39409		25-29	6506	2946	3560		25-29	2126	1120	1005
	30-34	216316	103278	113038		30-34	67862	26820	41042		30-34	4102	1956	2146		30-34	2401	1276	1125
	35-39	192016	91308	100708		35-39	67837	28067	39770		35-39	2848	1395	1454		35-39	3286	1846	1440
	40-44	163973	75643	88329		40-44	53656	22460	31196		40-44	2009	918	1091		40-44	3123	1807	1316
	45-49	118593	52874	65718		45-49	31800	13128	18672		45-49	1219	503	716		45-49	2508	1448	1060
	50-54	101776	43822	57954		50-54	20576	8071	12504		50-54	852	326	526		50-54	2442	1383	1059
	55-59	90833	39135	51698		55-59	13671	5230	8441		55-59	599	243	356		55-59	2642	1464	1178
	60-64	73248	33022	40226		60-64	8100	3300	4799		60-64	400	195	204		60-64	2942	1724	1217
	65-69	52455	22872	29583		65-69	4545	1925	2620		65-69	275	140	134		65-69	2939	1682	1257
	70-74	33979	13272	20707		70-74	2587	1036	1551		70-74	194	80	114		70-74	2641	1367	1275
	75-79	19561	6462	13099		75-79	1225	456	770		75-79	44	26	17		75-79	2076	908	1167
	80+	13317	3484	9833		80+	401	143	258		80+	0	0	0		80+	2459	765	1695
	Total	2649867	1270388	1379479		Total	395378	158145	237233		Total	29123	12466	16657		Total	39015	21004	18011
	2016					2016					2016					2016
	0-4	243903	122708	121195		0-4	2903	1464	1440		0-4	574	291	283		0-4	4302	2418	1884
	5-9	244326	122260	122065		5-9	4117	2063	2054		5-9	0	0	0		5-9	486	293	193
	10-14	252060	125684	126376		10-14	5894	2945	2949		10-14	0	0	0		10-14	498	297	201
	15-19	257993	128407	129586		15-19	10472	3795	6677		15-19	2580	770	1811		15-19	706	403	303
	20-24	283162	140769	142393		20-24	34385	11923	22463		20-24	6611	2562	4049		20-24	1191	641	549
	25-29	281250	139823	141427		25-29	64809	25033	39775		25-29	6426	2903	3523		25-29	2032	1042	990
	30-34	227125	109495	117630		30-34	71060	28260	42801		30-34	4239	2040	2199		30-34	2320	1196	1124
	35-39	193683	92142	101541		35-39	69542	28573	40968		35-39	2796	1374	1422		35-39	3004	1614	1391
	40-44	167997	77765	90232		40-44	57429	23866	33564		40-44	1975	911	1064		40-44	2953	1642	1311
	45-49	123617	55262	68355		45-49	35216	14449	20767		45-49	1222	508	714		45-49	2452	1367	1085
	50-54	101549	43660	57889		50-54	22100	8616	13484		50-54	819	314	506		50-54	2346	1295	1051
	55-59	90826	38651	52175		55-59	14751	5555	9196		55-59	580	233	348		55-59	2575	1391	1184
	60-64	74256	32911	41345		60-64	8875	3524	5351		60-64	394	189	204		60-64	2921	1677	1244
	65-69	53629	23326	30302		65-69	4987	2080	2908		65-69	274	140	134		65-69	2963	1683	1280
	70-74	34689	13617	21072		70-74	2807	1116	1691		70-74	193	80	113		70-74	2670	1380	1290
	75-79	19986	6643	13343		75-79	1336	492	845		75-79	44	26	17		75-79	2104	921	1183
	80+	13757	3603	10154		80+	455	159	296		80+	0	0	0		80+	2531	785	1746
	Total	2663810	1276728	1387082		Total	411140	163912	247227		Total	28727	12340	16387		Total	38054	20047	18007
	2017					2017					2017					2017
	0-4	244030	122804	121226		0-4	2923	1474	1449		0-4	590	299	291		0-4	4228	2384	1845
	5-9	241967	121145	120822		5-9	3197	1604	1594		5-9	0	0	0		5-9	444	272	172
	10-14	251050	125198	125851		10-14	5781	2889	2893		10-14	0	0	0		10-14	460	278	182
	15-19	253413	126105	127307		15-19	10725	3991	6735		15-19	2403	714	1689		15-19	685	390	295
	20-24	278404	138411	139992		20-24	33692	11705	21987		20-24	6207	2401	3806		20-24	1156	622	535
	25-29	282032	140146	141886		25-29	64770	24951	39819		25-29	6150	2773	3377		25-29	1985	999	986
	30-34	237867	115683	122184		30-34	74219	29735	44483		30-34	4238	2056	2182		30-34	2313	1173	1140
	35-39	196012	93285	102727		35-39	71092	29076	42016		35-39	2683	1321	1362		35-39	2860	1492	1368
	40-44	170648	79338	91310		40-44	60606	25080	35525		40-44	1873	873	1000		40-44	2861	1553	1308
	45-49	130237	58403	71835		45-49	39246	16040	23206		45-49	1200	502	698		45-49	2497	1364	1133
	50-54	101517	43682	57835		50-54	23708	9225	14483		50-54	766	294	472		50-54	2298	1252	1046
	55-59	90608	38215	52393		55-59	15805	5894	9912		55-59	545	216	328		55-59	2533	1349	1184
	60-64	75197	32676	42521		60-64	9699	3752	5946		60-64	376	178	198		60-64	2916	1646	1270
	65-69	54813	23747	31066		65-69	5457	2242	3215		65-69	265	135	131		65-69	2999	1697	1301
	70-74	35432	13967	21465		70-74	3039	1200	1839		70-74	187	78	110		70-74	2707	1404	1303
	75-79	20432	6840	13592		75-79	1452	531	921		75-79	43	26	17		75-79	2137	942	1195
	80+	14193	3719	10473		80+	515	176	339		80+	0	0	0		80+	2601	808	1792
	Total	2677851	1283365	1394487		Total	425926	169565	256361		Total	27525	11866	15660		Total	37681	19625	18055
	2018					2018					2018					2018
	0-4	243734	122690	121044		0-4	3038	1532	1506		0-4	591	299	291		0-4	4140	2328	1812
	5-9	240702	120572	120130		5-9	2523	1267	1257		5-9	0	0	0		5-9	415	256	159
	10-14	249034	124223	124812		10-14	5378	2688	2690		10-14	0	0	0		10-14	423	258	166
	15-19	250406	124602	125805		15-19	10826	4100	6726		15-19	2318	686	1633		15-19	666	378	288
	20-24	272608	135533	137075		20-24	32987	11519	21468		20-24	5979	2308	3672		20-24	1123	600	523
	25-29	282044	140131	141913		25-29	64398	24746	39652		25-29	6055	2726	3329		25-29	1972	977	994
	30-34	248238	121689	126549		30-34	77299	31213	46086		30-34	4347	2124	2223		30-34	2368	1195	1173
	35-39	198590	94515	104075		35-39	72426	29515	42911		35-39	2663	1312	1351		35-39	2810	1446	1365
	40-44	172548	80594	91954		40-44	63284	26116	37168		40-44	1827	860	967		40-44	2832	1521	1311
	45-49	137559	61891	75669		45-49	43666	17786	25879		45-49	1216	513	703		45-49	2609	1413	1197
	50-54	102066	44029	58037		50-54	25484	9918	15566		50-54	741	286	455		50-54	2297	1244	1053
	55-59	90250	37837	52413		55-59	16851	6246	10605		55-59	526	208	318		55-59	2508	1323	1185
	60-64	76008	32357	43651		60-64	10562	3984	6577		60-64	369	171	198		60-64	2919	1617	1303
	65-69	55964	24095	31869		65-69	5954	2407	3548		65-69	264	133	131		65-69	3039	1709	1330
	70-74	36218	14322	21896		70-74	3287	1289	1998		70-74	187	78	110		70-74	2752	1429	1323
	75-79	20894	7050	13844		75-79	1570	572	998		75-79	43	26	17		75-79	2175	964	1211
	80+	14624	3837	10787		80+	580	194	386		80+	0	0	0		80+	2672	830	1841
	Total	2691488	1289966	1401521		Total	440113	175091	265021		Total	27126	11728	15397		Total	37721	19487	18233
	2019					2019					2019					2019
	0-4	243217	122458	120760		0-4	3150	1589	1561		0-4	593	300	292		0-4	4068	2287	1781
	5-9	239562	120056	119505		5-9	2290	1150	1140		5-9	0	0	0		5-9	401	248	153
	10-14	246858	123182	123676		10-14	4707	2353	2354		10-14	0	0	0		10-14	385	238	147
	15-19	249208	124009	125199		15-19	10776	4114	6661		15-19	2286	673	1613		15-19	650	371	279
	20-24	266053	132265	133788		20-24	32352	11378	20973		20-24	5809	2237	3572		20-24	1093	583	511
	25-29	280930	139591	141339		25-29	63700	24427	39273		25-29	6013	2703	3310		25-29	1970	966	1003
	30-34	258103	127455	130647		30-34	80252	32669	47583		30-34	4493	2208	2284		30-34	2452	1239	1214
	35-39	201073	95663	105410		35-39	73522	29866	43656		35-39	2679	1320	1359		35-39	2798	1430	1368
	40-44	174565	81886	92679		40-44	65698	27055	38643		40-44	1811	860	951		40-44	2833	1517	1316
	45-49	144371	65196	79175		45-49	48065	19517	28548		45-49	1239	527	711		45-49	2733	1475	1257
	50-54	103702	44897	58805		50-54	27574	10744	16830		50-54	734	285	449		50-54	2331	1261	1070
	55-59	89893	37542	52351		55-59	17948	6629	11319		55-59	513	202	311		55-59	2494	1308	1185
	60-64	76607	31998	44608		60-64	11442	4221	7221		60-64	365	166	199		60-64	2924	1594	1331
	65-69	57041	24321	32720		65-69	6480	2570	3911		65-69	265	133	133		65-69	3080	1719	1360
	70-74	37057	14677	22380		70-74	3555	1382	2173		70-74	190	79	111		70-74	2804	1458	1346
	75-79	21367	7264	14103		75-79	1693	615	1078		75-79	43	27	17		75-79	2218	990	1228
	80+	15055	3960	11095		80+	650	214	436		80+	0	0	0		80+	2744	855	1889
	Total	2704661	1296422	1408239		Total	453852	180492	273360		Total	27032	11720	15311		Total	37977	19539	18438
	2020					2020					2020					2020
	0-4	242041	121894	120147		0-4	3091	1559	1532		0-4	590	299	291		0-4	3965	2224	1742
	5-9	238852	119755	119097		5-9	2472	1242	1230		5-9	0	0	0		5-9	392	242	150
	10-14	244504	122064	122440		10-14	3932	1966	1966		10-14	0	0	0		10-14	349	218	131
	15-19	249526	124180	125346		15-19	10634	4060	6574		15-19	2277	669	1607		15-19	632	360	271
	20-24	259057	128773	130284		20-24	31767	11267	20500		20-24	5621	2160	3461		20-24	1061	563	498
	25-29	278450	138395	140055		25-29	62644	23987	38658		25-29	5939	2667	3272		25-29	1961	951	1010
	30-34	267520	133021	134500		30-34	83044	34085	48959		30-34	4622	2285	2337		30-34	2544	1286	1259
	35-39	203260	96651	106610		35-39	74361	30121	44240		35-39	2693	1326	1367		35-39	2795	1418	1376
	40-44	177294	83458	93835		40-44	68039	27965	40074		40-44	1808	865	943		40-44	2847	1520	1327
	45-49	149860	67965	81895		45-49	52091	21098	30993		45-49	1247	536	711		45-49	2830	1525	1305
	50-54	106722	46401	60322		50-54	30096	11744	18351		50-54	735	288	448		50-54	2392	1293	1098
	55-59	89682	37371	52311		55-59	19141	7055	12086		55-59	500	197	303		55-59	2481	1295	1185
	60-64	76944	31640	45304		60-64	12316	4463	7853		60-64	360	162	198		60-64	2918	1567	1351
	65-69	58029	24413	33617		65-69	7036	2728	4308		65-69	266	132	134		65-69	3108	1716	1392
	70-74	37950	15027	22923		70-74	3846	1478	2367		70-74	192	80	112		70-74	2855	1483	1372
	75-79	21854	7483	14371		75-79	1821	659	1162		75-79	44	27	17		75-79	2259	1013	1245
	80+	15489	4091	11398		80+	723	234	488		80+	0	0	0		80+	2815	879	1935
	Total	2717036	1302581	1414456		Total	467052	185712	281340		Total	26894	11692	15203		Total	38201	19554	18647
	2021					2021					2021					2021
	0-4	240509	121142	119366		0-4	3333	1682	1651		0-4	908	459	448		0-4	3942	2210	1731
	5-9	239257	120006	119250		5-9	2514	1263	1250		5-9	0	0	0		5-9	391	242	149
	10-14	242053	120905	121148		10-14	3363	1682	1680		10-14	0	0	0		10-14	324	205	119
	15-19	249003	123937	125066		15-19	10415	3954	6461		15-19	2277	668	1608		15-19	620	355	266
	20-24	253324	125907	127417		20-24	31350	11218	20132		20-24	5482	2102	3380		20-24	1048	556	492
	25-29	274720	136585	138134		25-29	61360	23484	37876		25-29	5867	2632	3235		25-29	1967	947	1020
	30-34	269169	133801	135368		30-34	83236	34111	49125		30-34	4654	2298	2356		30-34	2587	1299	1288
	35-39	213742	102725	111016		35-39	77938	31874	46063		35-39	2841	1414	1427		35-39	2931	1495	1437
	40-44	179157	84482	94675		40-44	69718	28579	41139		40-44	1809	869	939		40-44	2873	1531	1342
	45-49	153706	70047	83659		45-49	55546	22456	33090		45-49	1248	543	705		45-49	2918	1574	1344
	50-54	111342	48609	62732		50-54	33169	12953	20216		50-54	750	296	454		50-54	2510	1358	1151
	55-59	89523	37284	52239		55-59	20400	7515	12885		55-59	489	193	297		55-59	2492	1299	1193
	60-64	77003	31286	45716		60-64	13168	4709	8460		60-64	355	158	197		60-64	2927	1555	1372
	65-69	58930	24363	34567		65-69	7625	2881	4744		65-69	267	130	137		65-69	3154	1717	1437
	70-74	38859	15357	23502		70-74	4158	1578	2580		70-74	195	81	114		70-74	2927	1517	1409
	75-79	22343	7698	14645		75-79	1955	705	1251		75-79	45	28	17		75-79	2314	1043	1271
	80+	15918	4226	11692		80+	799	256	543		80+	0	0	0		80+	2896	909	1987
	Total	2728557	1308362	1420196		Total	480045	190899	289145		Total	27186	11871	15316		Total	38821	19813	19008
	2022					2022					2022					2022
	0-4	238918	120358	118561		0-4	3572	1802	1769		0-4	902	456	445		0-4	3916	2196	1720
	5-9	239390	120115	119274		5-9	2459	1237	1223		5-9	0	0	0		5-9	389	241	148
	10-14	239985	119940	120044		10-14	2704	1354	1350		10-14	0	0	0		10-14	306	196	110
	15-19	248114	123517	124597		15-19	10356	3933	6423		15-19	2243	658	1585		15-19	610	349	261
	20-24	248829	123658	125171		20-24	30926	11141	19785		20-24	5295	2026	3269		20-24	1037	550	487
	25-29	270060	134314	135746		25-29	59905	22943	36962		25-29	5694	2552	3142		25-29	1966	941	1025
	30-34	269877	134148	135729		30-34	82975	33956	49019		30-34	4609	2274	2335		30-34	2626	1310	1316
	35-39	223979	108652	115327		35-39	81391	33583	47808		35-39	2941	1477	1464		35-39	3081	1578	1503
	40-44	181483	85667	95816		40-44	71231	29125	42106		40-44	1795	866	929		40-44	2908	1547	1361
	45-49	156193	71549	84644		45-49	58403	23583	34820		45-49	1223	538	685		45-49	2979	1610	1369
	50-54	117309	51413	65896		50-54	36770	14356	22414		50-54	762	303	459		50-54	2660	1441	1219
	55-59	89481	37316	52165		55-59	21724	8010	13715		55-59	473	187	286		55-59	2506	1306	1200
	60-64	76835	30946	45890		60-64	13992	4955	9037		60-64	344	152	192		60-64	2929	1543	1386
	65-69	59751	24202	35549		65-69	8246	3029	5217		65-69	263	126	137		65-69	3193	1711	1483
	70-74	39754	15651	24103		70-74	4488	1680	2808		70-74	196	81	115		70-74	2997	1549	1448
	75-79	22838	7909	14929		75-79	2097	751	1346		75-79	45	28	17		75-79	2370	1073	1297
	80+	16344	4364	11980		80+	878	278	599		80+	0	0	0		80+	2976	939	2037
	Total	2739140	1313719	1425422		Total	492119	195716	296403		Total	26785	11725	15060		Total	39449	20080	19370
	2023					2023					2023					2023
	0-4	237341	119572	117768		0-4	3824	1929	1894		0-4	896	453	442		0-4	3890	2182	1708
	5-9	239128	120025	119103		5-9	2541	1278	1263		5-9	0	0	0		5-9	387	240	147
	10-14	238889	119455	119434		10-14	2183	1094	1089		10-14	0	0	0		10-14	296	191	105
	15-19	246234	122614	123620		15-19	10013	3775	6239		15-19	2218	651	1567		15-19	594	340	254
	20-24	245880	122188	123693		20-24	30537	11049	19488		20-24	5184	1980	3204		20-24	1029	546	483
	25-29	264357	131508	132849		25-29	58371	22396	35975		25-29	5537	2479	3058		25-29	1958	933	1025
	30-34	269779	134130	135648		30-34	82350	33662	48689		30-34	4585	2261	2324		30-34	2660	1319	1341
	35-39	233739	114329	119410		35-39	84646	35218	49429		35-39	3049	1543	1506		35-39	3238	1665	1574
	40-44	183966	86877	97089		40-44	72526	29585	42941		40-44	1800	870	930		40-44	2947	1565	1382
	45-49	157957	72731	85225		45-49	60795	24531	36264		45-49	1205	536	668		45-49	3021	1636	1385
	50-54	123862	54490	69372		50-54	40704	15878	24827		50-54	779	313	466		50-54	2827	1533	1294
	55-59	89930	37611	52319		55-59	23203	8572	14631		55-59	462	184	278		55-59	2532	1321	1211
	60-64	76520	30636	45884		60-64	14808	5210	9597		60-64	335	147	188		60-64	2925	1532	1393
	65-69	60446	23966	36480		65-69	8894	3176	5718		65-69	261	123	138		65-69	3226	1698	1527
	70-74	40610	15884	24726		70-74	4836	1780	3056		70-74	197	81	116		70-74	3063	1575	1488
	75-79	23350	8116	15234		75-79	2250	799	1451		75-79	46	28	17		75-79	2427	1102	1325
	80+	16766	4504	12262		80+	959	301	658		80+	0	0	0		80+	3056	969	2087
	Total	2748756	1318636	1430120		Total	503438	200231	303207		Total	26553	11650	14903		Total	40075	20346	19729
	2024					2024					2024					2024
	0-4	235661	118731	116931		0-4	3995	2016	1979		0-4	889	450	439		0-4	3864	2167	1697
	5-9	238596	119793	118803		5-9	2715	1366	1350		5-9	0	0	0		5-9	385	239	146
	10-14	237802	118968	118834		10-14	1990	998	993		10-14	0	0	0		10-14	292	189	103
	15-19	244240	121669	122572		15-19	9450	3508	5941		15-19	2210	649	1561		15-19	573	329	244
	20-24	244715	121613	123102		20-24	30248	10963	19286		20-24	5174	1974	3200		20-24	1024	544	481
	25-29	257898	128306	129592		25-29	56858	21873	34985		25-29	5421	2425	2995		25-29	1941	921	1020
	30-34	268565	133587	134978		30-34	81349	33231	48118		30-34	4592	2264	2328		30-34	2684	1323	1361
	35-39	242918	119724	123194		35-39	87668	36771	50897		35-39	3178	1619	1559		35-39	3399	1754	1646
	40-44	186313	87981	98332		40-44	73581	29947	43633		40-44	1827	884	943		40-44	2985	1581	1404
	45-49	159817	73934	85882		45-49	62963	25392	37571		45-49	1204	542	662		45-49	3061	1661	1400
	50-54	129926	57388	72538		50-54	44605	17380	27225		50-54	800	325	475		50-54	2985	1621	1364
	55-59	91329	38345	52984		55-59	24972	9251	15721		55-59	461	185	276		55-59	2582	1350	1232
	60-64	76186	30386	45801		60-64	15667	5491	10177		60-64	329	145	185		60-64	2921	1524	1397
	65-69	60946	23692	37254		65-69	9553	3326	6227		65-69	260	121	140		65-69	3249	1683	1567
	70-74	41408	16028	25379		70-74	5203	1877	3327		70-74	200	81	118		70-74	3123	1592	1530
	75-79	23890	8319	15571		75-79	2415	848	1566		75-79	47	29	18		75-79	2485	1130	1355
	80+	17184	4645	12540		80+	1044	325	718		80+	0	0	0		80+	3136	1000	2135
	Total	2757396	1323110	1434287		Total	514275	204561	309714		Total	26591	11693	14899		Total	40691	20607	20083
	2025					2025					2025					2025
	0-4	234161	117975	116187		0-4	4050	2043	2007		0-4	881	446	435		0-4	3839	2153	1686
	5-9	237398	119220	118178		5-9	2846	1432	1414		5-9	0	0	0		5-9	383	238	146
	10-14	237094	118668	118427		10-14	2170	1088	1082		10-14	0	0	0		10-14	292	188	103
	15-19	242056	120639	121417		15-19	8768	3184	5584		15-19	2198	645	1553		15-19	553	318	235
	20-24	245039	121787	123252		20-24	30108	10907	19202		20-24	5207	1986	3222		20-24	1025	544	481
	25-29	250997	124872	126125		25-29	55402	21380	34022		25-29	5298	2369	2929		25-29	1917	907	1010
	30-34	266016	132396	133621		30-34	79947	32655	47292		30-34	4583	2260	2323		30-34	2695	1321	1373
	35-39	251584	124877	126707		35-39	90459	38246	52214		35-39	3303	1693	1610		35-39	3562	1844	1718
	40-44	188337	88911	99426		40-44	74380	30211	44169		40-44	1856	899	957		40-44	3021	1596	1426
	45-49	162315	75376	86939		45-49	65097	26234	38863		45-49	1214	552	663		45-49	3110	1690	1420
	50-54	134777	59801	74977		50-54	48158	18748	29410		50-54	813	334	479		50-54	3116	1695	1421
	55-59	93938	39615	54323		55-59	27135	10081	17055		55-59	467	189	278		55-59	2665	1397	1268
	60-64	75955	30225	45730		60-64	16611	5807	10804		60-64	324	142	182		60-64	2922	1520	1402
	65-69	61207	23408	37800		65-69	10204	3481	6723		65-69	259	119	141		65-69	3263	1666	1597
	70-74	42134	16073	26061		70-74	5592	1969	3623		70-74	202	81	121		70-74	3174	1600	1574
	75-79	24455	8513	15943		75-79	2594	900	1694		75-79	48	30	18		75-79	2546	1157	1389
	80+	17601	4787	12814		80+	1132	350	782		80+	0	0	0		80+	3215	1031	2183
	Total	2765066	1327140	1437926		Total	524653	208715	315938		Total	26654	11744	14910		Total	41299	20866	20433
	2026					2026					2026					2026
	0-4	232467	117121	115346		0-4	3999	2018	1981		0-4	872	441	431		0-4	3810	2137	1673
	5-9	235849	118462	117387		5-9	3038	1528	1509		5-9	0	0	0		5-9	382	237	145
	10-14	237522	118930	118592		10-14	2236	1122	1114		10-14	0	0	0		10-14	292	189	103
	15-19	239740	119551	120189		15-19	8306	2960	5346		15-19	2206	648	1558		15-19	540	311	229
	20-24	244539	121557	122982		20-24	29936	10826	19110		20-24	5264	2008	3256		20-24	1022	541	480
	25-29	245344	122051	123293		25-29	54312	21032	33280		25-29	5234	2338	2896		25-29	1898	896	1002
	30-34	262274	130613	131661		30-34	78288	32000	46287		30-34	4582	2259	2323		30-34	2693	1314	1379
	35-39	252971	125567	127404		35-39	90549	38261	52288		35-39	3367	1726	1642		35-39	3619	1864	1755
	40-44	198033	94531	103501		40-44	77970	32014	45956		40-44	1983	972	1010		40-44	3185	1692	1492
	45-49	164017	76315	87702		45-49	66626	26803	39823		45-49	1229	562	667		45-49	3146	1710	1436
	50-54	138155	61610	76545		50-54	51198	19924	31274		50-54	823	343	480		50-54	3212	1752	1460
	55-59	97954	41489	56465		55-59	29800	11093	18707		55-59	482	196	286		55-59	2787	1464	1323
	60-64	75766	30133	45632		60-64	17617	6154	11463		60-64	321	142	180		60-64	2925	1520	1405
	65-69	61238	23128	38109		65-69	10840	3641	7200		65-69	259	117	141		65-69	3266	1650	1617
	70-74	42808	16024	26784		70-74	6008	2057	3951		70-74	206	81	125		70-74	3219	1599	1620
	75-79	25033	8694	16339		75-79	2787	953	1834		75-79	49	30	19		75-79	2608	1183	1424
	80+	18016	4929	13087		80+	1225	375	850		80+	0	0	0		80+	3293	1062	2231
	Total	2771725	1330707	1441019		Total	534735	212762	321973		Total	26879	11865	15014		Total	41896	21121	20775
	2027					2027					2027					2027
	0-4	230632	116196	114435		0-4	3938	1987	1951		0-4	860	435	425		0-4	3778	2119	1659
	5-9	234256	117678	116578		5-9	3243	1632	1611		5-9	0	0	0		5-9	381	236	145
	10-14	237687	119055	118632		10-14	2216	1112	1103		10-14	0	0	0		10-14	292	189	103
	15-19	237778	118644	119134		15-19	7700	2673	5028		15-19	2159	635	1524		15-19	527	303	224
	20-24	243668	121147	122521		20-24	29826	10792	19034		20-24	5166	1972	3194		20-24	1020	540	480
	25-29	240919	119842	121077		25-29	53367	20717	32650		25-29	5059	2258	2801		25-29	1882	886	996
	30-34	257648	128386	129263		30-34	76406	31272	45134		30-34	4441	2190	2252		30-34	2681	1303	1378
	35-39	253454	125844	127610		35-39	90166	38087	52079		35-39	3331	1707	1624		35-39	3667	1880	1787
	40-44	207456	99989	107468		40-44	81389	33744	47645		40-44	2051	1016	1035		40-44	3350	1791	1560
	45-49	166146	77399	88747		45-49	68028	27319	40709		45-49	1219	559	659		45-49	3187	1732	1455
	50-54	140323	62916	77408		50-54	53704	20901	32802		50-54	806	340	466		50-54	3277	1793	1484
	55-59	103146	43866	59280		55-59	32931	12271	20660		55-59	489	201	288		55-59	2946	1551	1395
	60-64	75677	30140	45536		60-64	18682	6531	12151		60-64	310	137	173		60-64	2932	1524	1408
	65-69	61084	22860	38224		65-69	11455	3803	7653		65-69	251	113	138		65-69	3261	1634	1627
	70-74	43433	15905	27528		70-74	6448	2142	4306		70-74	204	79	125		70-74	3258	1590	1669
	75-79	25604	8856	16748		75-79	2993	1007	1986		75-79	49	30	19		75-79	2668	1206	1462
	80+	18434	5070	13364		80+	1323	401	922		80+	0	0	0		80+	3373	1093	2279
	Total	2777344	1333792	1443552		Total	543814	216389	327424		Total	26396	11674	14722		Total	42480	21370	21110
	2028					2028					2028					2028
	0-4	228692	115219	113473		0-4	3876	1956	1921		0-4	849	430	420		0-4	3745	2100	1645
	5-9	232684	116897	115786		5-9	3469	1746	1724		5-9	0	0	0		5-9	381	236	145
	10-14	237455	118979	118476		10-14	2324	1167	1157		10-14	0	0	0		10-14	292	189	103
	15-19	236740	118191	118550		15-19	7224	2442	4782		15-19	2160	636	1524		15-19	518	298	220
	20-24	241838	120273	121565		20-24	29416	10620	18796		20-24	5147	1966	3181		20-24	1010	534	476
	25-29	238016	118399	119617		25-29	52690	20490	32200		25-29	5011	2235	2776		25-29	1873	880	993
	30-34	252034	125646	126388		30-34	74414	30514	43900		30-34	4362	2150	2212		30-34	2657	1286	1370
	35-39	253167	125772	127394		35-39	89438	37784	51654		35-39	3347	1715	1632		35-39	3705	1891	1814
	40-44	216396	105193	111203		40-44	84588	35385	49203		40-44	2147	1073	1074		40-44	3515	1888	1626
	45-49	168421	78507	89915		45-49	69256	27766	41490		45-49	1234	568	666		45-49	3231	1754	1476
	50-54	141861	63949	77911		50-54	55813	21731	34081		50-54	801	343	459		50-54	3323	1825	1498
	55-59	108835	46468	62366		55-59	36353	13549	22804		55-59	506	210	296		55-59	3124	1648	1475
	60-64	76009	30364	45645		60-64	19887	6966	12921		60-64	306	136	170		60-64	2954	1538	1416
	65-69	60810	22617	38193		65-69	12068	3974	8094		65-69	247	111	136		65-69	3251	1619	1631
	70-74	43967	15738	28229		70-74	6907	2226	4681		70-74	204	78	127		70-74	3291	1575	1715
	75-79	26154	8981	17173		75-79	3211	1060	2151		75-79	50	31	19		75-79	2726	1225	1501
	80+	18860	5209	13651		80+	1428	429	999		80+	0	0	0		80+	3453	1124	2329
	Total	2781940	1336403	1445536		Total	552363	219804	332559		Total	26371	11682	14690		Total	43046	21612	21434
	2029					2029					2029					2029
	0-4	226690	114210	112480		0-4	3818	1926	1892		0-4	836	423	413		0-4	3713	2082	1631
	5-9	231030	116071	114959		5-9	3634	1829	1806		5-9	0	0	0		5-9	380	235	145
	10-14	236923	118747	118175		10-14	2494	1252	1242		10-14	0	0	0		10-14	292	189	103
	15-19	235681	117719	117962		15-19	6978	2337	4641		15-19	2115	623	1491		15-19	513	295	217
	20-24	239915	119367	120548		20-24	28683	10304	18379		20-24	5033	1924	3109		20-24	997	527	470
	25-29	236857	117833	119024		25-29	52216	20319	31897		25-29	4914	2191	2723		25-29	1874	878	996
	30-34	245709	122528	123181		30-34	72303	29707	42596		30-34	4190	2065	2125		30-34	2623	1266	1357
	35-39	251825	125205	126620		35-39	88237	37292	50945		35-39	3290	1687	1604		35-39	3729	1896	1833
	40-44	224760	110115	114645		40-44	87471	36899	50572		40-44	2196	1105	1091		40-44	3676	1985	1691
	45-49	170570	79518	91052		45-49	70241	28113	42127		45-49	1229	567	663		45-49	3271	1774	1497
	50-54	143502	65009	78493		50-54	57725	22486	35239		50-54	786	340	446		50-54	3368	1855	1513
	55-59	114082	48914	65168		55-59	39728	14805	24923		55-59	510	214	295		55-59	3292	1741	1551
	60-64	77157	30950	46206		60-64	21341	7496	13845		60-64	300	135	166		60-64	3005	1568	1437
	65-69	60518	22419	38100		65-69	12712	4162	8550		65-69	238	107	131		65-69	3240	1608	1632
	70-74	44351	15548	28803		70-74	7368	2311	5057		70-74	201	75	126		70-74	3314	1559	1755
	75-79	26672	9054	17618		75-79	3442	1110	2332		75-79	49	30	19		75-79	2778	1237	1541
	80+	19301	5347	13954		80+	1540	457	1083		80+	0	0	0		80+	3535	1154	2381
	Total	2785543	1338555	1446988		Total	559930	222805	337125		Total	25888	11485	14403		Total	43601	21850	21751
	2030					2030					2030					2030
	0-4	224662	113189	111473		0-4	3766	1900	1866		0-4	826	418	408		0-4	3681	2064	1617
	5-9	229561	115333	114228		5-9	3689	1856	1833		5-9	0	0	0		5-9	379	234	145
	10-14	235720	118173	117547		10-14	2612	1312	1300		10-14	0	0	0		10-14	292	189	103
	15-19	234975	117419	117557		15-19	7128	2418	4710		15-19	2152	634	1517		15-19	512	296	217
	20-24	237812	118383	119429		20-24	27936	9973	17963		20-24	5122	1959	3163		20-24	980	518	462
	25-29	237145	117998	119147		25-29	52135	20296	31839		25-29	5049	2251	2797		25-29	1886	881	1005
	30-34	238977	119192	119785		30-34	70298	28954	41345		30-34	4178	2058	2120		30-34	2583	1243	1340
	35-39	249232	124027	125205		35-39	86663	36665	49998		35-39	3351	1718	1633		35-39	3734	1891	1843
	40-44	232615	114796	117818		40-44	90131	38334	51797		40-44	2328	1178	1150		40-44	3836	2081	1755
	45-49	172419	80370	92049		45-49	71007	28379	42628		45-49	1275	588	686		45-49	3307	1791	1516
	50-54	145730	66284	79446		50-54	59638	23235	36404		50-54	808	353	455		50-54	3423	1890	1533
	55-59	118257	50942	67315		55-59	42799	15950	26849		55-59	529	225	304		55-59	3431	1820	1611
	60-64	79336	31975	47360		60-64	23143	8154	14989		60-64	310	140	170		60-64	3095	1620	1475
	65-69	60304	22287	38017		65-69	13427	4379	9048		65-69	240	108	132		65-69	3234	1601	1633
	70-74	44549	15351	29198		70-74	7825	2401	5424		70-74	204	75	129		70-74	3326	1541	1785
	75-79	27154	9070	18084		75-79	3687	1157	2530		75-79	51	31	20		75-79	2825	1241	1584
	80+	19756	5482	14274		80+	1662	486	1176		80+	0	0	0		80+	3620	1184	2436
	Total	2788203	1340269	1447934		Total	567547	225849	341698		Total	26421	11737	14685		Total	44144	22084	22060
	2031					2031					2031					2031
	0-4	222646	112173	110473		0-4	3710	1872	1838		0-4	812	411	401		0-4	3650	2046	1603
	5-9	227902	114500	113402		5-9	3640	1831	1808		5-9	0	0	0		5-9	377	233	144
	10-14	234165	117413	116752		10-14	2788	1400	1388		10-14	0	0	0		10-14	292	188	103
	15-19	235401	117679	117721		15-19	7186	2451	4735		15-19	2120	626	1495		15-19	514	297	218
	20-24	235561	117331	118230		20-24	27301	9704	17596		20-24	5004	1916	3088		20-24	967	510	457
	25-29	236634	117772	118862		25-29	51813	20169	31644		25-29	4963	2214	2748		25-29	1893	881	1012
	30-34	233458	116451	117007		30-34	68634	28331	40303		30-34	4019	1979	2040		30-34	2552	1224	1328
	35-39	245521	122293	123228		35-39	84695	35883	48812		35-39	3261	1672	1589		35-39	3723	1879	1843
	40-44	233748	115387	118361		40-44	90061	38302	51759		40-44	2310	1169	1141		40-44	3881	2100	1782
	45-49	181288	85483	95806		45-49	74418	30096	44322		45-49	1326	621	705		45-49	3475	1896	1579
	50-54	147242	67110	80132		50-54	60984	23730	37255		50-54	797	350	446		50-54	3462	1914	1548
	55-59	121141	52458	68684		55-59	45402	16927	28475		55-59	521	225	296		55-59	3532	1881	1652
	60-64	82702	33487	49215		60-64	25361	8955	16406		60-64	312	142	170		60-64	3231	1696	1534
	65-69	60118	22206	37912		65-69	14187	4617	9570		65-69	231	104	127		65-69	3231	1598	1633
	70-74	44570	15157	29412		70-74	8262	2492	5770		70-74	198	72	126		70-74	3327	1524	1804
	75-79	27612	9035	18577		75-79	3949	1201	2748		75-79	50	30	20		75-79	2867	1238	1628
	80+	20216	5610	14606		80+	1792	516	1276		80+	0	0	0		80+	3706	1213	2493
	Total	2789927	1341546	1448381		Total	574183	228477	345706		Total	25924	11532	14392		Total	44679	22319	22361
	2032					2032					2032					2032
	0-4	220674	111180	109495		0-4	3660	1846	1813		0-4	802	406	396		0-4	3618	2029	1590
	5-9	226102	113595	112507		5-9	3577	1800	1777		5-9	0	0	0		5-9	375	231	143
	10-14	232568	116628	115940		10-14	2977	1496	1482		10-14	0	0	0		10-14	291	188	103
	15-19	235569	117806	117763		15-19	7209	2457	4752		15-19	2158	638	1520		15-19	515	297	218
	20-24	233666	116461	117205		20-24	26691	9436	17255		20-24	5056	1938	3118		20-24	954	503	451
	25-29	235755	117367	118388		25-29	51650	20129	31522		25-29	5026	2245	2782		25-29	1898	881	1017
	30-34	229133	114305	114829		30-34	67368	27864	39504		30-34	4013	1976	2038		30-34	2529	1210	1319
	35-39	240992	120143	120849		35-39	82600	35067	47533		35-39	3264	1674	1590		35-39	3696	1860	1836
	40-44	234032	115593	118439		40-44	89605	38125	51480		40-44	2360	1195	1166		40-44	3915	2112	1802
	45-49	189876	90427	99449		45-49	77680	31745	45936		45-49	1415	670	745		45-49	3649	2005	1644
	50-54	149147	68069	81079		50-54	62260	24196	38064		50-54	815	360	455		50-54	3508	1941	1567
	55-59	122978	53550	69427		55-59	47560	17746	29815		55-59	527	230	296		55-59	3600	1924	1675
	60-64	87044	35397	51647		60-64	27980	9892	18088		60-64	327	150	177		60-64	3409	1795	1614
	65-69	60010	22199	37811		65-69	15002	4881	10121		65-69	230	104	126		65-69	3233	1600	1633
	70-74	44452	14973	29479		70-74	8690	2588	6102		70-74	198	72	126		70-74	3319	1507	1812
	75-79	28044	8960	19083		75-79	4228	1243	2985		75-79	50	30	21		75-79	2904	1230	1675
	80+	20673	5728	14945		80+	1930	546	1384		80+	0	0	0		80+	3791	1239	2552
	Total	2790715	1342381	1448335		Total	580667	231056	349611		Total	26243	11688	14555		Total	45204	22552	22652
	2033					2033					2033					2033
	0-4	218766	110219	108548		0-4	3615	1824	1791		0-4	791	400	391		0-4	3588	2012	1576
	5-9	224197	112639	111559		5-9	3511	1767	1744		5-9	0	0	0		5-9	373	230	143
	10-14	230987	115845	115142		10-14	3184	1599	1585		10-14	0	0	0		10-14	291	188	104
	15-19	235333	117727	117606		15-19	7325	2514	4811		15-19	2153	637	1516		15-19	516	298	218
	20-24	232672	116032	116640		20-24	26242	9233	17009		20-24	5031	1932	3099		20-24	946	498	447
	25-29	233959	116518	117441		25-29	51121	19927	31194		25-29	4982	2227	2754		25-29	1893	877	1016
	30-34	226278	112899	113378		30-34	66472	27539	38933		30-34	3960	1949	2011		30-34	2518	1201	1317
	35-39	235545	117512	118033		35-39	80343	34189	46153		35-39	3192	1637	1555		35-39	3654	1834	1820
	40-44	233596	115475	118121		40-44	88794	37813	50982		40-44	2362	1196	1166		40-44	3938	2120	1818
	45-49	197984	95119	102866		45-49	80691	33284	47407		45-49	1475	704	770		45-49	3822	2113	1709
	50-54	151191	69050	82141		50-54	63383	24602	38781		50-54	822	364	458		50-54	3554	1967	1587
	55-59	124281	54421	69860		55-59	49381	18445	30937		55-59	522	231	291		55-59	3647	1958	1689
	60-64	91783	37477	54305		60-64	30835	10906	19929		60-64	337	156	181		60-64	3608	1904	1703
	65-69	60240	22356	37885		65-69	15930	5189	10742		65-69	226	103	123		65-69	3252	1613	1639
	70-74	44244	14806	29438		70-74	9115	2690	6425		70-74	194	70	124		70-74	3305	1492	1813
	75-79	28416	8860	19556		75-79	4520	1286	3234		75-79	50	29	21		75-79	2936	1217	1719
	80+	21124	5829	15295		80+	2078	577	1501		80+	0	0	0		80+	3875	1262	2613
	Total	2790596	1342783	1447812		Total	586540	233382	353158		Total	26096	11638	14458		Total	45716	22783	22933
	2034					2034					2034					2034
	0-4	216923	109290	107633		0-4	3571	1802	1769		0-4	778	394	384		0-4	3558	1995	1563
	5-9	222233	111652	110581		5-9	3453	1737	1715		5-9	0	0	0		5-9	370	228	142
	10-14	229326	115016	114310		10-14	3331	1673	1658		10-14	0	0	0		10-14	291	187	104
	15-19	234790	117490	117301		15-19	7439	2581	4858		15-19	2105	624	1481		15-19	518	299	219
	20-24	231640	115575	116065		20-24	25883	9093	16790		20-24	4907	1886	3021		20-24	940	495	445
	25-29	232096	115650	116446		25-29	50286	19581	30705		25-29	4851	2171	2680		25-29	1882	869	1013
	30-34	225096	112339	112758		30-34	65906	27333	38572		30-34	3865	1903	1962		30-34	2523	1201	1323
	35-39	229446	114531	114915		35-39	77945	33244	44701		35-39	3051	1565	1486		35-39	3598	1801	1797
	40-44	232182	114898	117284		40-44	87519	37314	50205		40-44	2310	1170	1140		40-44	3945	2120	1825
	45-49	205528	99532	105996		45-49	83370	34686	48684		45-49	1500	722	778		45-49	3991	2220	1771
	50-54	153124	69949	83175		50-54	64292	24922	39370		50-54	815	362	453		50-54	3597	1990	1607
	55-59	125694	55322	70373		55-59	51046	19085	31961		55-59	510	228	281		55-59	3693	1990	1703
	60-64	96128	39420	56708		60-64	33642	11898	21744		60-64	338	159	180		60-64	3796	2010	1787
	65-69	61128	22786	38342		65-69	17062	5569	11493		65-69	221	101	119		65-69	3304	1644	1660
	70-74	44018	14668	29350		70-74	9562	2803	6759		70-74	187	68	119		70-74	3291	1480	1811
	75-79	28685	8747	19938		75-79	4812	1328	3484		75-79	48	28	20		75-79	2959	1203	1757
	80+	21570	5905	15665		80+	2237	606	1630		80+	0	0	0		80+	3957	1281	2677
	Total	2789608	1342770	1446838		Total	591354	235255	356099		Total	25485	11380	14104		Total	46215	23012	23203
	2035					2035					2035					2035
	0-4	215136	108390	106746		0-4	3528	1780	1748		0-4	768	389	379		0-4	3530	1979	1551
	5-9	220243	110652	109591		5-9	3401	1711	1689		5-9	0	0	0		5-9	368	227	141
	10-14	227851	114277	113574		10-14	3371	1693	1678		10-14	0	0	0		10-14	290	186	104
	15-19	233588	116916	116672		15-19	7534	2634	4900		15-19	2122	630	1492		15-19	517	299	219
	20-24	230938	115276	115662		20-24	25891	9127	16764		20-24	4947	1903	3044		20-24	939	495	444
	25-29	230072	114712	115360		25-29	49381	19202	30179		25-29	4881	2186	2695		25-29	1866	859	1007
	30-34	225296	112478	112819		30-34	65748	27295	38452		30-34	3923	1932	1991		30-34	2543	1207	1336
	35-39	222984	111349	111635		35-39	75581	32312	43268		35-39	3004	1541	1463		35-39	3533	1764	1769
	40-44	229613	113759	115854		40-44	85824	36650	49173		40-44	2323	1178	1146		40-44	3933	2109	1824
	45-49	212570	103706	108864		45-49	85773	35977	49796		45-49	1570	760	810		45-49	4157	2325	1832
	50-54	154790	70709	84081		50-54	64986	25162	39824		50-54	835	371	463		50-54	3633	2009	1624
	55-59	127637	56412	71225		55-59	52716	19721	32995		55-59	518	234	284		55-59	3752	2028	1723
	60-64	99559	41022	58537		60-64	36183	12798	23386		60-64	347	165	182		60-64	3952	2099	1853
	65-69	62842	23544	39297		65-69	18472	6044	12427		65-69	225	104	121		65-69	3398	1697	1701
	70-74	43846	14574	29271		70-74	10058	2935	7123		70-74	185	67	118		70-74	3281	1472	1809
	75-79	28823	8631	20192		75-79	5097	1373	3724		75-79	48	28	20		75-79	2972	1188	1783
	80+	22008	5954	16054		80+	2406	635	1772		80+	0	0	0		80+	4037	1293	2744
	Total	2787794	1342358	1445436		Total	595948	237050	358898		Total	25696	11488	14208		Total	46700	23237	23463
	2036					2036					2036					2036
	0-4	213434	107533	105902		0-4	3489	1760	1729		0-4	757	383	374		0-4	3504	1965	1539
	5-9	218263	109658	108606		5-9	3346	1683	1662		5-9	0	0	0		5-9	365	225	140
	10-14	226192	113445	112747		10-14	3312	1664	1648		10-14	0	0	0		10-14	289	185	103
	15-19	232036	116159	115878		15-19	7636	2701	4935		15-19	2076	618	1459		15-19	517	298	218
	20-24	231350	115529	115821		20-24	25905	9150	16755		20-24	4882	1881	3001		20-24	942	496	445
	25-29	227887	113699	114188		25-29	48545	18868	29677		25-29	4772	2141	2631		25-29	1854	852	1002
	30-34	224737	112244	112493		30-34	65320	27139	38181		30-34	3861	1904	1957		30-34	2554	1209	1345
	35-39	217683	108735	108948		35-39	73635	31550	42085		35-39	2894	1485	1409		35-39	3481	1734	1747
	40-44	226018	112109	113908		40-44	83754	35837	47917		40-44	2264	1148	1115		40-44	3903	2090	1813
	45-49	213510	104209	109301		45-49	85631	35928	49704		45-49	1560	756	804		45-49	4194	2343	1851
	50-54	162757	75245	87512		50-54	68105	26704	41401		50-54	869	392	477		50-54	3817	2129	1688
	55-59	128952	57115	71837		55-59	53893	20143	33750		55-59	511	233	278		55-59	3792	2054	1738
	60-64	101905	42212	59693		60-64	38332	13563	24769		60-64	343	165	178		60-64	4064	2167	1897
	65-69	65494	24661	40833		65-69	20215	6627	13588		65-69	227	106	120		65-69	3544	1777	1768
	70-74	43689	14514	29174		70-74	10587	3081	7506		70-74	179	65	114		70-74	3273	1467	1806
	75-79	28839	8518	20322		75-79	5370	1419	3951		75-79	46	27	20		75-79	2973	1174	1799
	80+	22442	5978	16463		80+	2589	662	1927		80+	0	0	0		80+	4115	1300	2815
	Total	2785188	1341563	1443626		Total	599663	238478	361185		Total	25240	11304	13937		Total	47180	23463	23717
	2037					2037					2037					2037
	0-4	211845	106732	105113		0-4	3455	1743	1712		0-4	749	379	370		0-4	3479	1951	1528
	5-9	216326	108685	107641		5-9	3292	1657	1636		5-9	0	0	0		5-9	362	223	139
	10-14	224393	112543	111850		10-14	3240	1627	1612		10-14	0	0	0		10-14	287	184	103
	15-19	230440	115375	115065		15-19	7784	2783	5001		15-19	2092	623	1469		15-19	516	298	218
	20-24	231515	115653	115861		20-24	25932	9170	16762		20-24	4964	1914	3050		20-24	943	497	446
	25-29	226057	112868	113189		25-29	47778	18559	29219		25-29	4818	2163	2655		25-29	1842	844	998
	30-34	223822	111834	111988		30-34	64978	27035	37944		30-34	3907	1927	1980		30-34	2561	1210	1351
	35-39	213525	106690	106835		35-39	72126	30967	41159		35-39	2888	1481	1407		35-39	3443	1711	1732
	40-44	221674	110077	111597		40-44	81534	34972	46562		40-44	2264	1148	1116		40-44	3859	2063	1796
	45-49	213663	104361	109302		45-49	85104	35733	49372		45-49	1592	772	821		45-49	4218	2353	1865
	50-54	170441	79611	90829		50-54	71060	28170	42891		50-54	927	423	504		50-54	4001	2249	1753
	55-59	130623	57935	72688		55-59	55015	20542	34473		55-59	523	239	283		55-59	3841	2083	1758
	60-64	103383	43070	60314		60-64	40113	14206	25907		60-64	347	169	178		60-64	4138	2216	1922
	65-69	68903	26063	42840		65-69	22271	7307	14964		65-69	237	112	125		65-69	3735	1878	1857
	70-74	43585	14503	29082		70-74	11156	3244	7912		70-74	178	65	113		70-74	3271	1467	1804
	75-79	28763	8410	20354		75-79	5636	1468	4169		75-79	46	27	19		75-79	2965	1160	1805
	80+	22863	5983	16879		80+	2785	689	2095		80+	0	0	0		80+	4190	1303	2887
	Total	2781819	1340393	1441427		Total	603260	239870	363390		Total	25532	11442	14090		Total	47649	23688	23961
	2038					2038					2038					2038
	0-4	210365	105987	104378		0-4	3430	1730	1699		0-4	742	376	367		0-4	3456	1938	1518
	5-9	214451	107743	106708		5-9	3244	1632	1612		5-9	0	0	0		5-9	359	221	138
	10-14	222490	111588	110902		10-14	3164	1589	1575		10-14	0	0	0		10-14	284	183	102
	15-19	228856	114590	114265		15-19	7981	2882	5099		15-19	2114	630	1485		15-19	516	298	218
	20-24	231272	115571	115702		20-24	26111	9261	16850		20-24	5052	1950	3103		20-24	944	498	446
	25-29	225096	112462	112634		25-29	47342	18388	28955		25-29	4898	2201	2698		25-29	1837	840	997
	30-34	222051	111009	111042		30-34	64337	26801	37536		30-34	3954	1951	2003		30-34	2556	1205	1351
	35-39	210756	105345	105411		35-39	71106	30590	40516		35-39	2911	1492	1418		35-39	3423	1697	1726
	40-44	216495	107606	108889		40-44	79196	34061	45135		40-44	2260	1146	1115		40-44	3799	2028	1771
	45-49	213148	104217	108932		45-49	84270	35425	48845		45-49	1627	788	839		45-49	4230	2357	1873
	50-54	177662	83733	93929		50-54	73784	29533	44250		50-54	986	454	532		50-54	4181	2367	1814
	55-59	132424	58778	73646		55-59	56023	20898	35126		55-59	538	247	291		55-59	3891	2111	1780
	60-64	104437	43761	60676		60-64	41629	14760	26869		60-64	351	173	178		60-64	4189	2253	1936
	65-69	72601	27580	45021		65-69	24511	8042	16469		65-69	249	119	131		65-69	3947	1991	1956
	70-74	43732	14603	29130		70-74	11815	3438	8376		70-74	178	66	112		70-74	3286	1478	1808
	75-79	28626	8312	20314		75-79	5903	1521	4382		75-79	46	27	19		75-79	2951	1147	1804
	80+	23248	5972	17277		80+	2990	717	2274		80+	0	0	0		80+	4260	1301	2958
	Total	2777710	1338856	1438855		Total	606836	241268	365567		Total	25908	11618	14290		Total	48108	23912	24196
	2039					2039					2039					2039
	0-4	208978	105288	103690		0-4	3411	1721	1690		0-4	738	374	365		0-4	3434	1925	1508
	5-9	212640	106833	105807		5-9	3198	1609	1589		5-9	0	0	0		5-9	356	219	137
	10-14	220527	110604	109923		10-14	3096	1555	1541		10-14	0	0	0		10-14	282	181	101
	15-19	227195	113762	113432		15-19	8159	2961	5198		15-19	2155	642	1513		15-19	514	297	217
	20-24	230725	115330	115395		20-24	26437	9413	17024		20-24	5177	1999	3178		20-24	946	498	447
	25-29	224090	112021	112070		25-29	47201	18355	28846		25-29	5016	2255	2761		25-29	1833	838	996
	30-34	220236	110176	110060		30-34	63651	26545	37106		30-34	4040	1994	2045		30-34	2546	1198	1347
	35-39	209558	104794	104764		35-39	70632	30447	40185		35-39	2981	1528	1453		35-39	3427	1696	1731
	40-44	210729	104816	105913		40-44	76842	33142	43701		40-44	2267	1148	1118		40-44	3725	1986	1739
	45-49	211736	103655	108081		45-49	83083	34985	48098		45-49	1670	809	861		45-49	4225	2352	1873
	50-54	184344	87586	96758		50-54	76241	30789	45452		50-54	1052	488	564		50-54	4355	2482	1873
	55-59	134137	59554	74583		55-59	56879	21196	35683		55-59	560	257	303		55-59	3936	2136	1799
	60-64	105608	44488	61119		60-64	43046	15283	27763		60-64	360	179	181		60-64	4240	2290	1950
	65-69	75966	28987	46979		65-69	26720	8765	17956		65-69	263	127	136		65-69	4146	2098	2048
	70-74	44367	14886	29481		70-74	12635	3685	8950		70-74	183	68	115		70-74	3335	1506	1829
	75-79	28475	8231	20244		75-79	6188	1582	4607		75-79	46	27	20		75-79	2936	1136	1800
	80+	23573	5947	17627		80+	3200	745	2456		80+	0	0	0		80+	4320	1297	3023
	Total	2772883	1336958	1435925		Total	610621	242777	367845		Total	26508	11895	14613		Total	48554	24135	24419
	2040					2040					2040					2040
	0-4	207654	104621	103033		0-4	3393	1712	1681		0-4	733	371	362		0-4	3413	1913	1499
	5-9	210886	105952	104934		5-9	3156	1588	1568		5-9	0	0	0		5-9	353	218	135
	10-14	218542	109609	108934		10-14	3037	1526	1512		10-14	0	0	0		10-14	280	179	100
	15-19	225723	113026	112698		15-19	8202	2980	5222		15-19	2124	633	1491		15-19	513	296	217
	20-24	229528	114759	114769		20-24	26600	9497	17103		20-24	5106	1974	3132		20-24	945	498	447
	25-29	223389	111722	111667		25-29	47304	18435	28869		25-29	4955	2228	2727		25-29	1835	838	997
	30-34	218283	109283	109000		30-34	62828	26221	36607		30-34	3981	1966	2015		30-34	2531	1190	1341
	35-39	209646	104892	104754		35-39	70532	30458	40075		35-39	2963	1519	1444		35-39	3449	1705	1744
	40-44	204646	101848	102798		40-44	74474	32207	42267		40-44	2187	1107	1080		40-44	3642	1940	1703
	45-49	209270	102585	106685		45-49	81464	34372	47092		45-49	1645	797	848		45-49	4198	2336	1862
	50-54	190543	91206	99337		50-54	78411	31928	46483		50-54	1078	503	575		50-54	4523	2594	1929
	55-59	135624	60217	75407		55-59	57540	21422	36117		55-59	562	258	304		55-59	3972	2156	1816
	60-64	107239	45373	61866		60-64	44472	15802	28669		60-64	359	180	179		60-64	4305	2333	1972
	65-69	78594	30136	48458		65-69	28711	9416	19295		65-69	265	129	136		65-69	4308	2187	2121
	70-74	45610	15388	30222		70-74	13662	3996	9666		70-74	183	69	114		70-74	3428	1555	1873
	75-79	28355	8175	20180		75-79	6506	1653	4853		75-79	45	26	19		75-79	2925	1129	1796
	80+	23822	5910	17912		80+	3411	773	2638		80+	0	0	0		80+	4368	1290	3077
	Total	2767355	1334702	1432653		Total	613703	243985	369718		Total	26186	11760	14426		Total	48988	24357	24630
	2041					2041					2041					2041
	0-4	206380	103979	102401		0-4	3374	1702	1672		0-4	727	368	359		0-4	3392	1902	1490
	5-9	209218	105114	104104		5-9	3121	1570	1550		5-9	0	0	0		5-9	350	216	134
	10-14	216570	108620	107950		10-14	2978	1496	1482		10-14	0	0	0		10-14	277	178	99
	15-19	224076	112201	111875		15-19	8085	2933	5152		15-19	2060	614	1446		15-19	509	293	216
	20-24	227984	114007	113978		20-24	26603	9522	17081		20-24	4947	1913	3034		20-24	943	497	447
	25-29	223766	111959	111807		25-29	47482	18528	28954		25-29	4843	2179	2664		25-29	1846	843	1003
	30-34	216166	108309	107857		30-34	62008	25903	36105		30-34	3854	1905	1950		30-34	2515	1181	1334
	35-39	209028	104642	104386		35-39	70136	30330	39806		35-39	2888	1480	1408		35-39	3458	1708	1751
	40-44	199651	99408	100243		40-44	72528	31443	41085		40-44	2086	1056	1031		40-44	3575	1902	1673
	45-49	205871	101054	104817		45-49	79486	33614	45872		45-49	1588	769	819		45-49	4153	2309	1843
	50-54	191331	91632	99699		50-54	78288	31892	46396		50-54	1062	495	566		50-54	4549	2609	1941
	55-59	142633	64126	78507		55-59	60351	22770	37580		55-59	580	270	310		55-59	4168	2285	1884
	60-64	108334	45935	62399		60-64	45480	16147	29333		60-64	351	177	174		60-64	4352	2363	1988
	65-69	80367	30985	49382		65-69	30389	9967	20422		65-69	260	128	132		65-69	4423	2255	2169
	70-74	47533	16124	31409		70-74	14932	4376	10556		70-74	183	69	113		70-74	3572	1627	1945
	75-79	28242	8138	20104		75-79	6845	1732	5113		75-79	43	25	18		75-79	2916	1125	1791
	80+	24006	5867	18140		80+	3622	802	2820		80+	0	0	0		80+	4403	1282	3121
	Total	2761159	1332101	1429058		Total	615708	244727	370981		Total	25473	11448	14025		Total	49403	24574	24828
	2042					2042					2042					2042
	0-4	205152	103360	101791		0-4	3356	1693	1663		0-4	725	367	358		0-4	3373	1891	1482
	5-9	207661	104332	103329		5-9	3093	1556	1537		5-9	0	0	0		5-9	347	214	133
	10-14	214643	107653	106989		10-14	2923	1469	1455		10-14	0	0	0		10-14	274	176	98
	15-19	222292	111308	110984		15-19	8002	2895	5107		15-19	2091	623	1468		15-19	505	291	214
	20-24	226397	113228	113169		20-24	26693	9581	17112		20-24	5018	1941	3077		20-24	940	495	445
	25-29	223902	112072	111830		25-29	47680	18626	29053		25-29	4953	2230	2723		25-29	1854	846	1008
	30-34	214398	107514	106884		30-34	61311	25636	35675		30-34	3915	1936	1980		30-34	2501	1174	1327
	35-39	208081	104225	103856		35-39	69810	30241	39568		35-39	2940	1507	1433		35-39	3461	1708	1753
	40-44	195724	97497	98227		40-44	71037	30870	40168		40-44	2095	1060	1036		40-44	3524	1873	1651
	45-49	201796	99178	102617		45-49	77369	32806	44563		45-49	1598	774	825		45-49	4093	2275	1818
	50-54	191404	91745	99660		50-54	77811	31727	46085		50-54	1091	509	582		50-54	4560	2615	1946
	55-59	149366	67870	81497		55-59	63006	24046	38960		55-59	623	293	330		55-59	4364	2411	1952
	60-64	109740	46595	63144		60-64	46453	16478	29976		60-64	362	183	179		60-64	4408	2397	2011
	65-69	81471	31598	49873		65-69	31785	10432	21352		65-69	265	131	133		65-69	4499	2303	2195
	70-74	49988	17040	32948		70-74	16430	4819	11611		70-74	193	74	119		70-74	3761	1720	2041
	75-79	28161	8129	20032		75-79	7209	1821	5389		75-79	43	25	18		75-79	2911	1124	1787
	80+	24142	5819	18323		80+	3836	832	3004		80+	0	0	0		80+	4429	1272	3157
	Total	2754317	1329165	1425152		Total	617805	245528	372277		Total	25912	11651	14260		Total	49804	24786	25018
	2043					2043					2043					2043
	0-4	203953	102756	101196		0-4	3340	1685	1655		0-4	722	365	357		0-4	3353	1880	1473
	5-9	206212	103604	102608		5-9	3073	1546	1527		5-9	0	0	0		5-9	344	212	132
	10-14	212779	106719	106060		10-14	2876	1445	1431		10-14	0	0	0		10-14	272	175	97
	15-19	220405	110364	110041		15-19	7920	2857	5064		15-19	2093	624	1470		15-19	500	288	212
	20-24	224821	112448	112372		20-24	26810	9649	17161		20-24	5020	1942	3078		20-24	938	494	444
	25-29	223634	111979	111655		25-29	47906	18744	29162		25-29	4984	2245	2739		25-29	1862	849	1012
	30-34	213456	107122	106334		30-34	60933	25502	35431		30-34	3936	1947	1989		30-34	2498	1172	1327
	35-39	206349	103426	102923		35-39	69148	30003	39145		35-39	2942	1508	1434		35-39	3450	1701	1749
	40-44	193086	96233	96853		40-44	70013	30493	39520		40-44	2089	1056	1033		40-44	3495	1855	1640
	45-49	196967	96908	100059		45-49	75113	31940	43173		45-49	1579	763	815		45-49	4018	2232	1786
	50-54	190873	91595	99277		50-54	77034	31453	45581		50-54	1102	514	588		50-54	4559	2614	1946
	55-59	155663	71384	84279		55-59	65431	25222	40209		55-59	656	311	345		55-59	4554	2535	2018
	60-64	111268	47280	63988		60-64	47334	16775	30559		60-64	369	187	182		60-64	4466	2431	2035
	65-69	82263	32099	50164		65-69	32979	10837	22142		65-69	265	133	132		65-69	4551	2341	2210
	70-74	52630	18022	34608		70-74	18055	5295	12759		70-74	201	78	123		70-74	3969	1821	2147
	75-79	28245	8184	20061		75-79	7633	1927	5705		75-79	43	25	18		75-79	2922	1132	1790
	80+	24233	5770	18463		80+	4056	864	3192		80+	0	0	0		80+	4447	1262	3185
	Total	2746835	1325895	1420941		Total	619653	246236	373417		Total	26002	11699	14303		Total	50198	24995	25204
	2044					2044					2044					2044
	0-4	202767	102159	100608		0-4	3326	1678	1648		0-4	721	365	356		0-4	3334	1869	1465
	5-9	204853	102921	101931		5-9	3058	1539	1519		5-9	0	0	0		5-9	342	211	131
	10-14	210982	105818	105164		10-14	2833	1423	1410		10-14	0	0	0		10-14	269	173	96
	15-19	218460	109390	109069		15-19	7872	2829	5042		15-19	2114	630	1484		15-19	495	285	210
	20-24	223173	111628	111544		20-24	26929	9711	17218		20-24	5069	1961	3108		20-24	934	491	443
	25-29	223065	111729	111336		25-29	48182	18886	29297		25-29	5053	2277	2776		25-29	1867	852	1016
	30-34	212464	106691	105773		30-34	60755	25461	35294		30-34	3990	1974	2016		30-34	2496	1170	1326
	35-39	204602	102633	101969		35-39	68434	29739	38695		35-39	2976	1525	1450		35-39	3436	1693	1743
	40-44	191900	95698	96202		40-44	69503	30335	39168		40-44	2118	1070	1048		40-44	3489	1851	1639
	45-49	191612	94351	97260		45-49	72811	31047	41764		45-49	1567	757	810		45-49	3930	2182	1748
	50-54	189532	91076	98455		50-54	75912	31050	44862		50-54	1120	522	598		50-54	4540	2603	1937
	55-59	161452	74648	86804		55-59	67592	26292	41300		55-59	693	331	362		55-59	4738	2657	2081
	60-64	112733	47917	64816		60-64	48087	17028	31059		60-64	380	193	187		60-64	4520	2461	2059
	65-69	83168	32636	50533		65-69	34102	11220	22881		65-69	270	137	133		65-69	4605	2379	2226
	70-74	55008	18924	36084		70-74	19647	5760	13887		70-74	209	82	127		70-74	4162	1916	2246
	75-79	28653	8346	20307		75-79	8162	2064	6098		75-79	45	26	19		75-79	2964	1154	1810
	80+	24293	5724	18569		80+	4288	899	3389		80+	0	0	0		80+	4459	1252	3207
	Total	2738717	1322291	1416426		Total	621493	246961	374531		Total	26325	11851	14473		Total	50580	25199	25381
	2045					2045					2045					2045
	0-4	201582	101562	100020		0-4	3314	1672	1642		0-4	719	364	355		0-4	3314	1858	1456
	5-9	203555	102270	101285		5-9	3042	1531	1511		5-9	0	0	0		5-9	340	210	130
	10-14	209243	104946	104297		10-14	2796	1404	1391		10-14	0	0	0		10-14	267	172	96
	15-19	216492	108406	108086		15-19	7811	2800	5012		15-19	2097	624	1472		15-19	491	283	208
	20-24	221717	110901	110816		20-24	26965	9729	17236		20-24	5035	1948	3087		20-24	931	489	441
	25-29	221870	111161	110709		25-29	48291	18955	29336		25-29	5020	2264	2756		25-29	1867	851	1016
	30-34	211750	106387	105363		30-34	60843	25539	35304		30-34	3973	1967	2007		30-34	2498	1171	1328
	35-39	202739	101791	100949		35-39	67640	29436	38205		35-39	2956	1516	1440		35-39	3418	1683	1735
	40-44	191899	95759	96141		40-44	69395	30347	39048		40-44	2122	1072	1050		40-44	3503	1857	1646
	45-49	185978	91637	94342		45-49	70516	30149	40367		45-49	1524	736	788		45-49	3834	2127	1707
	50-54	187246	90110	97136		50-54	74407	30499	43908		50-54	1113	519	594		50-54	4498	2579	1919
	55-59	166781	77690	89091		55-59	69487	27257	42230		55-59	717	345	372		55-59	4919	2778	2142
	60-64	114021	48470	65551		60-64	48685	17227	31458		60-64	385	195	189		60-64	4563	2485	2077
	65-69	84452	33293	51159		65-69	35243	11607	23636		65-69	271	138	132		65-69	4676	2425	2251
	70-74	56839	19653	37186		70-74	21076	6176	14900		70-74	211	84	127		70-74	4317	1995	2322
	75-79	29462	8634	20829		75-79	8831	2238	6593		75-79	46	27	19		75-79	3045	1192	1853
	80+	24337	5686	18651		80+	4537	940	3598		80+	0	0	0		80+	4468	1244	3224
	Total	2729964	1318352	1411612		Total	622877	247504	375373		Total	26188	11798	14390		Total	50949	25399	25550
	2046					2046					2046					2046
	0-4	200383	100958	99425		0-4	3299	1665	1635		0-4	714	361	353		0-4	3294	1847	1447
	5-9	202305	101642	100663		5-9	3026	1523	1503		5-9	0	0	0		5-9	337	208	129
	10-14	207590	104117	103473		10-14	2765	1389	1376		10-14	0	0	0		10-14	265	170	95
	15-19	214538	107428	107110		15-19	7666	2745	4921		15-19	2009	598	1411		15-19	486	280	206
	20-24	220094	110091	110003		20-24	26709	9626	17084		20-24	4832	1870	2962		20-24	925	486	439
	25-29	220342	110417	109925		25-29	48163	18919	29244		25-29	4811	2170	2641		25-29	1864	850	1014
	30-34	212060	106594	105465		30-34	61060	25654	35406		30-34	3842	1902	1940		30-34	2512	1177	1335
	35-39	200712	100864	99848		35-39	66805	29111	37694		35-39	2832	1453	1379		35-39	3397	1672	1725
	40-44	191257	95501	95756		40-44	68996	30222	38774		40-44	2047	1034	1013		40-44	3505	1857	1647
	45-49	181351	89406	91945		45-49	68633	29418	39214		45-49	1439	694	745		45-49	3754	2082	1672
	50-54	184124	88736	95388		50-54	72572	29817	42754		50-54	1063	495	568		50-54	4436	2545	1892
	55-59	167451	78048	89403		55-59	69386	27231	42154		55-59	699	336	363		55-59	4942	2791	2151
	60-64	119970	51690	68280		60-64	51109	18346	32762		60-64	393	202	191		60-64	4788	2632	2156
	65-69	85301	33700	51601		65-69	36048	11860	24188		65-69	262	135	127		65-69	4726	2456	2270
	70-74	58051	20187	37864		70-74	22274	6527	15747		70-74	204	82	122		70-74	4425	2054	2372
	75-79	30709	9052	21657		75-79	9659	2450	7209		75-79	46	27	19		75-79	3172	1248	1924
	80+	24352	5653	18700		80+	4798	984	3814		80+	0	0	0		80+	4473	1237	3236
	Total	2720590	1314084	1406506		Total	622967	247487	375480		Total	25194	11360	13834		Total	51302	25592	25709
	2047					2047					2047					2047
	0-4	199157	100340	98817		0-4	3282	1656	1626		0-4	709	359	350		0-4	3273	1835	1438
	5-9	201100	101037	100064		5-9	3012	1516	1496		5-9	0	0	0		5-9	335	207	128
	10-14	206048	103344	102704		10-14	2743	1378	1365		10-14	0	0	0		10-14	263	169	94
	15-19	212629	106472	106156		15-19	7499	2685	4813		15-19	1954	582	1372		15-19	481	277	204
	20-24	218338	109215	109123		20-24	26327	9474	16853		20-24	4704	1820	2885		20-24	918	482	436
	25-29	218773	109648	109125		25-29	47909	18825	29084		25-29	4680	2112	2569		25-29	1858	847	1011
	30-34	212141	106685	105457		30-34	61103	25684	35420		30-34	3767	1866	1901		30-34	2523	1182	1341
	35-39	199016	100107	98909		35-39	65978	28780	37198		35-39	2758	1415	1343		35-39	3380	1663	1717
	40-44	190316	95091	95225		40-44	68556	30077	38479		40-44	1998	1009	989		40-44	3500	1854	1646
	45-49	177710	87660	90051		45-49	67125	28839	38287		45-49	1386	668	718		45-49	3691	2045	1645
	50-54	180398	87059	93338		50-54	70557	29067	41490		50-54	1026	478	548		50-54	4360	2501	1859
	55-59	167487	78138	89349		55-59	68933	27079	41854		55-59	688	331	357		55-59	4948	2795	2153
	60-64	125645	54744	70901		60-64	53364	19386	33977		60-64	405	210	195		60-64	5013	2779	2234
	65-69	86408	34184	52223		65-69	36822	12101	24720		65-69	259	134	125		65-69	4788	2492	2297
	70-74	58793	20573	38220		70-74	23261	6820	16440		70-74	198	81	118		70-74	4495	2096	2398
	75-79	32286	9567	22719		75-79	10627	2696	7931		75-79	47	27	19		75-79	3337	1319	2018
	80+	24363	5631	18733		80+	5072	1032	4040		80+	0	0	0		80+	4477	1233	3244
	Total	2710609	1309495	1401113		Total	622169	247095	375074		Total	24581	11091	13490		Total	51638	25776	25862
	2048					2048					2048					2048
	0-4	197902	99708	98194		0-4	3264	1647	1617		0-4	706	357	349		0-4	3252	1823	1428
	5-9	199925	100446	99478		5-9	2999	1509	1490		5-9	0	0	0		5-9	333	206	128
	10-14	204612	102624	101988		10-14	2728	1370	1358		10-14	0	0	0		10-14	261	167	93
	15-19	210784	105549	105235		15-19	7400	2648	4752		15-19	1974	587	1387		15-19	476	275	202
	20-24	216483	108289	108195		20-24	26023	9355	16668		20-24	4756	1839	2917		20-24	909	477	432
	25-29	217217	108880	108338		25-29	47724	18762	28962		25-29	4731	2134	2597		25-29	1852	843	1008
	30-34	211836	106576	105261		30-34	61159	25725	35434		30-34	3829	1897	1932		30-34	2529	1184	1345
	35-39	198089	99726	98362		35-39	65497	28600	36897		35-39	2800	1437	1363		35-39	3376	1660	1716
	40-44	188664	94337	94328		40-44	67814	29797	38016		40-44	2019	1019	1000		40-44	3481	1843	1638
	45-49	175255	86502	88753		45-49	66080	28453	37627		45-49	1396	673	723		45-49	3650	2022	1629
	50-54	176001	85036	90965		50-54	68418	28265	40153		50-54	1023	476	547		50-54	4268	2448	1820
	55-59	166987	78003	88984		55-59	68211	26834	41377		55-59	702	338	365		55-59	4940	2792	2148
	60-64	130903	57577	73326		60-64	55404	20334	35069		60-64	431	225	206		60-64	5234	2924	2309
	65-69	87622	34691	52930		65-69	37531	12323	25209		65-69	267	138	129		65-69	4853	2528	2326
	70-74	59332	20896	38436		70-74	24111	7078	17033		70-74	200	83	118		70-74	4543	2130	2413
	75-79	33964	10113	23851		75-79	11668	2958	8710		75-79	49	29	20		75-79	3516	1395	2121
	80+	24449	5639	18811		80+	5381	1090	4291		80+	0	0	0		80+	4490	1234	3257
	Total	2700024	1304590	1395434		Total	621413	246749	374664		Total	24883	11232	13651		Total	51964	25951	26013
	2049					2049					2049					2049
	0-4	196616	99060	97556		0-4	3244	1637	1607		0-4	702	355	347		0-4	3230	1811	1419
	5-9	198762	99862	98900		5-9	2988	1503	1484		5-9	0	0	0		5-9	331	204	127
	10-14	203266	101949	101317		10-14	2718	1365	1352		10-14	0	0	0		10-14	259	166	93
	15-19	209004	104658	104346		15-19	7316	2617	4700		15-19	1958	582	1376		15-19	472	272	200
	20-24	214572	107334	107238		20-24	25725	9241	16484		20-24	4717	1824	2894		20-24	900	473	428
	25-29	215598	108075	107523		25-29	47462	18664	28798		25-29	4694	2118	2577		25-29	1843	839	1005
	30-34	211246	106318	104928		30-34	61152	25740	35412		30-34	3814	1891	1924		30-34	2533	1185	1348
	35-39	197120	99310	97810		35-39	65130	28468	36662		35-39	2789	1432	1357		35-39	3371	1657	1715
	40-44	187008	93595	93413		40-44	66990	29479	37510		40-44	2006	1013	993		40-44	3461	1832	1629
	45-49	174125	86004	88121		45-49	65494	28259	37235		45-49	1391	670	721		45-49	3636	2013	1624
	50-54	171139	82762	88376		50-54	66213	27427	38785		50-54	998	464	534		50-54	4163	2388	1776
	55-59	165771	77550	88221		55-59	67161	26470	40692		55-59	701	337	364		55-59	4912	2777	2134
	60-64	135683	60171	75512		60-64	57185	21178	36007		60-64	448	235	213		60-64	5447	3066	2381
	65-69	88799	35169	53630		65-69	38140	12511	25629		65-69	270	140	130		65-69	4913	2560	2353
	70-74	59972	21249	38723		70-74	24917	7324	17593		70-74	200	83	116		70-74	4595	2165	2430
	75-79	35453	10608	24845		75-79	12678	3210	9468		75-79	50	30	20		75-79	3681	1466	2215
	80+	24702	5698	19004		80+	5751	1161	4590		80+	0	0	0		80+	4530	1245	3285
	Total	2688837	1299372	1389464		Total	620263	246254	374009		Total	24738	11174	13565		Total	52280	26118	26161
	2050					2050					2050					2050
	0-4	195303	98399	96905		0-4	3223	1626	1597		0-4	699	354	345		0-4	3208	1799	1409
	5-9	197601	99279	98322		5-9	2976	1498	1479		5-9	0	0	0		5-9	329	203	126
	10-14	201980	101304	100676		10-14	2707	1360	1347		10-14	0	0	0		10-14	257	165	92
	15-19	207283	103796	103486		15-19	7252	2591	4661		15-19	1950	580	1370		15-19	468	270	198
	20-24	212640	106368	106271		20-24	25454	9139	16315		20-24	4696	1815	2881		20-24	892	468	424
	25-29	214174	107366	106808		25-29	47184	18554	28630		25-29	4683	2112	2571		25-29	1835	834	1001
	30-34	210064	105759	104305		30-34	60959	25673	35286		30-34	3805	1887	1918		30-34	2529	1182	1347
	35-39	196408	99010	97398		35-39	65018	28451	36567		35-39	2789	1433	1356		35-39	3370	1655	1715
	40-44	185253	92813	92439		40-44	66102	29132	36970		40-44	2001	1011	990		40-44	3438	1819	1619
	45-49	174073	86041	88032		45-49	65291	28224	37067		45-49	1399	673	725		45-49	3644	2016	1628
	50-54	166036	80353	85683		50-54	64020	26588	37432		50-54	974	452	522		50-54	4051	2323	1728
	55-59	163727	76715	87012		55-59	65771	25979	39792		55-59	699	336	363		55-59	4859	2749	2109
	60-64	140026	62551	77475		60-64	58719	21924	36795		60-64	466	246	219		60-64	5653	3204	2449
	65-69	89850	35591	54258		65-69	38631	12663	25969		65-69	274	142	132		65-69	4963	2587	2376
	70-74	60899	21685	39214		70-74	25744	7575	18169		70-74	201	85	117		70-74	4665	2207	2458
	75-79	36578	11003	25575		75-79	13578	3435	10143		75-79	50	31	20		75-79	3811	1524	2287
	80+	25163	5817	19346		80+	6202	1251	4950		80+	0	0	0		80+	4606	1268	3338
	Total	2677057	1293850	1383206		Total	618833	245662	373171		Total	24685	11155	13530		Total	52578	26273	26305

## Sheet: Mpumalanga
		Population					HIV age distribution					New infections					Deaths					Births
		Male	Female	Total			Male	Female	Total			Male	Female	Total			Male	Female	Total
	2013					2013					2013					2013					2013	48382
	0-4	456782	230498	226284		0-4	7811	3945	3866		0-4	1267	642	625		0-4	4601	2617	1984		2014	48805
	5-9	449275	225662	223613		5-9	14504	7299	7204		5-9	0	0	0		5-9	805	461	344		2015	48991
	10-14	447022	224380	222642		10-14	11515	5788	5728		10-14	0	0	0		10-14	846	478	368		2016	49125
	15-19	452156	227004	225153		15-19	18972	6191	12781		15-19	5784	1769	4015		15-19	736	447	289		2017	49215
	20-24	437241	219386	217854		20-24	71621	25412	46209		20-24	12639	5082	7557		20-24	1343	685	658		2018	49475
	25-29	388371	190764	197607		25-29	120981	47168	73813		25-29	10455	4825	5631		25-29	2872	1422	1450		2019	49471
	30-34	350045	168225	181820		30-34	141622	58804	82818		30-34	7456	3653	3803		30-34	4029	2109	1920		2020	49394
	35-39	289755	137328	152426		35-39	124550	54231	70320		35-39	4907	2390	2517		35-39	5354	2985	2369		2021	49634
	40-44	219954	100526	119428		40-44	84676	37168	47509		40-44	3196	1427	1769		40-44	4192	2413	1779		2022	49831
	45-49	159991	70388	89603		45-49	49706	21345	28361		45-49	1997	804	1193		45-49	3159	1814	1346		2023	49993
	50-54	137372	57614	79758		50-54	32087	12790	19297		50-54	1430	532	898		50-54	2727	1530	1197		2024	50116
	55-59	113425	47560	65865		55-59	19605	7587	12017		55-59	941	372	569		55-59	2535	1416	1119		2025	50203
	60-64	86347	36883	49464		60-64	11061	4470	6591		60-64	593	276	316		60-64	2579	1512	1067		2026	50271
	65-69	63310	25850	37461		65-69	6404	2704	3699		65-69	417	201	215		65-69	2639	1502	1137		2027	50333
	70-74	42863	15790	27073		70-74	3910	1566	2345		70-74	308	120	188		70-74	2513	1304	1209		2028	50376
	75-79	24659	8019	16641		75-79	1869	722	1148		75-79	69	41	28		75-79	2011	925	1086		2029	50410
	80+	18913	4778	14135		80+	577	224	354		80+	0	0	0		80+	2996	933	2063		2030	50455
	Total	4137481	1990655	2146826		Total	721471	297413	424058		Total	51459	22135	29324		Total	45938	24553	21385		2031	50507
	2014					2014					2014					2014					2032	50561
	0-4	457436	230902	226534		0-4	6593	3331	3262		0-4	1307	663	644		0-4	4514	2547	1966		2033	50612
	5-9	450675	226534	224142		5-9	13397	6746	6651		5-9	0	0	0		5-9	755	432	324		2034	50677
	10-14	444686	223076	221610		10-14	11782	5919	5863		10-14	0	0	0		10-14	856	480	376		2035	50769
	15-19	451621	226681	224940		15-19	19394	6565	12828		15-19	5571	1700	3871		15-19	750	454	295		2036	50880
	20-24	441588	221560	220028		20-24	70305	24824	45481		20-24	12370	4965	7405		20-24	1302	670	632		2037	50995
	25-29	396982	197093	199890		25-29	122148	47917	74231		25-29	10329	4823	5506		25-29	2835	1447	1389		2038	51115
	30-34	354058	169416	184641		30-34	143816	58883	84933		30-34	7235	3549	3687		30-34	3922	2087	1835		2039	51242
	35-39	295978	140732	155246		35-39	129886	55989	73897		35-39	4750	2346	2405		35-39	5317	3016	2301		2040	51372
	40-44	232333	106240	126093		40-44	93482	40483	52999		40-44	3155	1424	1731		40-44	4351	2536	1815		2041	51510
	45-49	163705	72382	91323		45-49	53935	23009	30926		45-49	1916	780	1135		45-49	3221	1880	1342		2042	51649
	50-54	138820	58196	80623		50-54	34730	13743	20988		50-54	1361	508	853		50-54	2756	1561	1195		2043	51792
	55-59	116324	48200	68124		55-59	21660	8216	13444		55-59	915	358	557		55-59	2590	1441	1148		2044	51935
	60-64	88778	37501	51277		60-64	12222	4811	7410		60-64	580	268	312		60-64	2628	1533	1095		2045	52076
	65-69	64894	26517	38377		65-69	7005	2898	4107		65-69	409	198	211		65-69	2683	1531	1151		2046	52214
	70-74	44370	16312	28058		70-74	4258	1675	2583		70-74	306	119	187		70-74	2577	1338	1239		2047	52345
	75-79	25796	8382	17414		75-79	2080	784	1296		75-79	69	42	28		75-79	2084	960	1124		2048	52475
	80+	19571	4943	14629		80+	671	251	420		80+	0	0	0		80+	3077	961	2116		2049	52603
	Total	4187615	2014668	2172948		Total	747364	306045	441319		Total	50275	21743	28532		Total	46218	24874	21344		2050	52729
	2015					2015					2015					2015
	0-4	459409	231978	227431		0-4	5816	2940	2875		0-4	1324	671	653		0-4	4334	2435	1899
	5-9	451567	227161	224407		5-9	12119	6106	6013		5-9	0	0	0		5-9	644	372	272
	10-14	443336	222298	221038		10-14	11845	5949	5897		10-14	0	0	0		10-14	774	435	338
	15-19	449975	225793	224181		15-19	19919	6980	12939		15-19	5333	1624	3708		15-19	749	448	301
	20-24	444583	223063	221520		20-24	68658	24176	44482		20-24	12023	4815	7208		20-24	1254	646	607
	25-29	407599	204633	202966		25-29	123339	48848	74491		25-29	10228	4828	5400		25-29	2767	1415	1352
	30-34	355822	169416	186407		30-34	144649	58417	86232		30-34	6964	3413	3551		30-34	3736	1948	1787
	35-39	303250	144510	158740		35-39	135112	57708	77404		35-39	4612	2303	2310		35-39	5122	2857	2265
	40-44	243243	111513	131730		40-44	101773	43633	58141		40-44	3078	1408	1671		40-44	4343	2487	1855
	45-49	169645	75321	94324		45-49	59045	25035	34010		45-49	1854	764	1090		45-49	3211	1850	1360
	50-54	140400	58964	81436		50-54	37552	14807	22744		50-54	1290	484	806		50-54	2721	1527	1195
	55-59	118819	48786	70032		55-59	23752	8878	14874		55-59	881	343	538		55-59	2591	1422	1169
	60-64	91381	38132	53249		60-64	13503	5185	8317		60-64	566	259	307		60-64	2648	1526	1122
	65-69	66655	27186	39469		65-69	7667	3105	4562		65-69	400	193	206		65-69	2707	1541	1167
	70-74	45797	16841	28956		70-74	4617	1790	2827		70-74	301	117	184		70-74	2620	1359	1261
	75-79	26975	8755	18220		75-79	2299	849	1450		75-79	69	41	28		75-79	2148	989	1159
	80+	20322	5134	15188		80+	780	282	498		80+	0	0	0		80+	3167	990	2177
	Total	4238777	2039483	2199293		Total	772446	314690	457755		Total	48924	21264	27660		Total	45534	24246	21287
	2016					2016					2016					2016
	0-4	462110	233419	228692		0-4	6010	3040	2970		0-4	1329	674	655		0-4	4214	2361	1854
	5-9	451540	227302	224239		5-9	10228	5156	5072		5-9	0	0	0		5-9	526	311	215
	10-14	443654	222428	221227		10-14	11630	5841	5789		10-14	0	0	0		10-14	669	381	288
	15-19	447608	224536	223072		15-19	20400	7378	13022		15-19	5007	1523	3484		15-19	728	429	299
	20-24	446422	223979	222442		20-24	66713	23485	43228		20-24	11447	4572	6875		20-24	1205	621	583
	25-29	414800	208187	206613		25-29	122868	48375	74493		25-29	9888	4660	5229		25-29	2590	1291	1299
	30-34	359685	172810	186876		30-34	145296	58754	86542		30-34	6652	3302	3350		30-34	3453	1753	1701
	35-39	312776	149422	163354		35-39	140821	59756	81064		35-39	4443	2240	2204		35-39	4745	2557	2188
	40-44	252411	116294	136117		40-44	109304	46597	62707		40-44	2929	1359	1569		40-44	4124	2289	1836
	45-49	178380	79458	98922		45-49	65408	27594	37814		45-49	1786	743	1043		45-49	3127	1756	1372
	50-54	141999	59905	82095		50-54	40517	16001	24517		50-54	1198	453	745		50-54	2622	1449	1174
	55-59	120951	49360	71592		55-59	25893	9598	16295		55-59	830	322	509		55-59	2554	1379	1175
	60-64	94211	38806	55405		60-64	14938	5612	9326		60-64	543	246	297		60-64	2660	1510	1150
	65-69	68571	27846	40725		65-69	8401	3333	5068		65-69	384	186	199		65-69	2733	1545	1188
	70-74	47138	17383	29755		70-74	4993	1915	3078		70-74	291	114	177		70-74	2661	1379	1282
	75-79	28193	9133	19060		75-79	2530	919	1611		75-79	68	40	27		75-79	2217	1018	1199
	80+	21158	5350	15808		80+	905	317	588		80+	0	0	0		80+	3275	1024	2251
	Total	4291610	2065617	2225993		Total	796855	323671	473183		Total	46795	20432	26363		Total	44104	23052	21052
	2017					2017					2017					2017
	0-4	464879	234855	230024		0-4	6797	3439	3359		0-4	1353	686	667		0-4	4184	2368	1817
	5-9	451115	227190	223925		5-9	7787	3927	3860		5-9	0	0	0		5-9	434	266	168
	10-14	444361	222843	221518		10-14	11452	5754	5698		10-14	0	0	0		10-14	580	337	242
	15-19	445426	223354	222072		15-19	20693	7687	13007		15-19	4678	1420	3258		15-19	717	423	294
	20-24	447427	224467	222960		20-24	64598	22796	41803		20-24	10842	4317	6525		20-24	1170	609	561
	25-29	421463	211521	209942		25-29	121501	47598	73903		25-29	9534	4482	5052		25-29	2489	1222	1267
	30-34	365325	177292	188033		30-34	146029	59284	86745		30-34	6383	3205	3177		30-34	3302	1653	1649
	35-39	321342	153592	167750		35-39	145536	61328	84209		35-39	4262	2161	2101		35-39	4547	2393	2154
	40-44	260038	120582	139456		40-44	115892	49258	66634		40-44	2766	1305	1462		40-44	4027	2195	1832
	45-49	189538	84624	104914		45-49	72944	30617	42328		45-49	1731	727	1004		45-49	3186	1763	1423
	50-54	143634	60997	82637		50-54	43558	17278	26281		50-54	1109	423	685		50-54	2589	1427	1162
	55-59	122783	49924	72859		55-59	28057	10359	17698		55-59	777	301	477		55-59	2552	1373	1179
	60-64	97210	39499	57711		60-64	16513	6080	10433		60-64	519	233	287		60-64	2705	1524	1180
	65-69	70582	28467	42115		65-69	9197	3572	5625		65-69	368	177	191		65-69	2781	1571	1209
	70-74	48421	17924	30497		70-74	5383	2046	3337		70-74	279	109	169		70-74	2710	1416	1294
	75-79	29443	9507	19936		75-79	2770	991	1779		75-79	66	39	27		75-79	2292	1057	1235
	80+	22073	5584	16489		80+	1045	356	689		80+	0	0	0		80+	3394	1067	2327
	Total	4345060	2092222	2252838		Total	819755	332368	487387		Total	44667	19584	25083		Total	43657	22663	20994
	2018					2018					2018					2018
	0-4	467828	236362	231466		0-4	7481	3784	3697		0-4	1349	684	665		0-4	4206	2382	1825
	5-9	451787	227619	224169		5-9	6026	3040	2986		5-9	0	0	0		5-9	379	239	141
	10-14	444421	222993	221428		10-14	10799	5429	5370		10-14	0	0	0		10-14	517	306	211
	15-19	443341	222212	221130		15-19	20830	7898	12931		15-19	4525	1370	3156		15-19	709	419	290
	20-24	447687	224555	223133		20-24	62866	22295	40571		20-24	10615	4212	6403		20-24	1157	604	553
	25-29	427351	214489	212862		25-29	119612	46676	72936		25-29	9517	4460	5057		25-29	2467	1195	1272
	30-34	372509	182753	189756		30-34	146881	60021	86861		30-34	6386	3242	3144		30-34	3282	1636	1647
	35-39	328295	156713	171582		35-39	149057	62315	86742		35-39	4224	2147	2077		35-39	4508	2333	2174
	40-44	266779	124557	142222		40-44	121690	51630	70059		40-44	2708	1297	1411		40-44	4054	2187	1866
	45-49	201925	90352	111572		45-49	81234	33921	47313		45-49	1742	738	1004		45-49	3369	1845	1524
	50-54	145902	62440	83462		50-54	46867	18692	28175		50-54	1067	412	655		50-54	2634	1450	1184
	55-59	124363	50502	73860		55-59	30260	11164	19095		55-59	751	291	461		55-59	2595	1389	1206
	60-64	100173	40174	59999		60-64	18202	6584	11617		60-64	513	227	286		60-64	2788	1552	1236
	65-69	72671	29046	43625		65-69	10064	3824	6240		65-69	365	174	191		65-69	2860	1604	1257
	70-74	49688	18459	31228		70-74	5798	2183	3615		70-74	277	109	168		70-74	2784	1457	1327
	75-79	30666	9872	20794		75-79	3013	1064	1949		75-79	66	40	27		75-79	2386	1097	1289
	80+	23047	5833	17214		80+	1198	398	800		80+	0	0	0		80+	3542	1115	2428
	Total	4398432	2118931	2279501		Total	841877	340918	500958		Total	44107	19403	24704		Total	44238	22810	21429
	2019					2019					2019					2019
	0-4	469586	237250	232336		0-4	7823	3957	3866		0-4	1336	677	658		0-4	4207	2382	1825
	5-9	453061	228349	224712		5-9	5363	2706	2657		5-9	0	0	0		5-9	355	227	128
	10-14	445816	223864	221952		10-14	9674	4866	4808		10-14	0	0	0		10-14	452	274	178
	15-19	441097	220970	220127		15-19	20660	7925	12734		15-19	4385	1323	3062		15-19	699	414	286
	20-24	447179	224240	222939		20-24	61471	21954	39517		20-24	10379	4104	6276		20-24	1159	606	553
	25-29	431924	216816	215108		25-29	117198	45605	71594		25-29	9487	4431	5056		25-29	2477	1186	1291
	30-34	381475	189308	192167		30-34	147898	60978	86921		30-34	6437	3299	3138		30-34	3325	1659	1667
	35-39	333093	158569	174523		35-39	151156	62630	88526		35-39	4174	2123	2052		35-39	4506	2302	2204
	40-44	273651	128547	145104		40-44	127050	53806	73244		40-44	2666	1295	1371		40-44	4123	2212	1911
	45-49	213923	96027	117896		45-49	89534	37227	52307		45-49	1747	748	999		45-49	3579	1948	1631
	50-54	149639	64518	85121		50-54	50752	20341	30411		50-54	1039	406	633		50-54	2724	1500	1224
	55-59	125834	51147	74687		55-59	32553	12035	20519		55-59	726	281	444		55-59	2651	1415	1236
	60-64	102867	40791	62076		60-64	19948	7113	12835		60-64	505	222	283		60-64	2876	1584	1293
	65-69	74852	29594	45258		65-69	11011	4090	6921		65-69	363	172	191		65-69	2948	1637	1311
	70-74	51016	18983	32033		70-74	6247	2324	3924		70-74	275	109	166		70-74	2865	1500	1365
	75-79	31815	10227	21587		75-79	3256	1137	2120		75-79	67	40	27		75-79	2479	1137	1342
	80+	24074	6093	17981		80+	1363	442	921		80+	0	0	0		80+	3701	1165	2536
	Total	4450903	2145294	2305609		Total	862958	349134	513824		Total	43587	19230	24357		Total	45128	23147	21981
	2020					2020					2020					2020
	0-4	470294	237594	232700		0-4	7666	3877	3789		0-4	1318	668	650		0-4	4195	2376	1819
	5-9	455494	229658	225836		5-9	5032	2541	2492		5-9	0	0	0		5-9	341	220	121
	10-14	447264	224769	222495		10-14	8948	4504	4444		10-14	0	0	0		10-14	400	248	152
	15-19	439691	220171	219520		15-19	20328	7830	12498		15-19	4311	1297	3013		15-19	683	405	278
	20-24	445524	223344	222180		20-24	60408	21751	38657		20-24	10227	4031	6196		20-24	1166	609	557
	25-29	435040	218411	216629		25-29	114485	44480	70004		25-29	9525	4433	5092		25-29	2503	1187	1316
	30-34	392192	196918	195273		30-34	149124	62165	86959		30-34	6595	3409	3186		30-34	3404	1705	1699
	35-39	335515	159133	176382		35-39	151798	62292	89506		35-39	4151	2108	2043		35-39	4494	2270	2224
	40-44	281324	132748	148576		40-44	132285	55869	76417		40-44	2672	1312	1359		40-44	4211	2249	1961
	45-49	224462	101238	123224		45-49	97288	40339	56949		45-49	1756	762	994		45-49	3770	2047	1723
	50-54	155344	67394	87949		50-54	55446	22289	33157		50-54	1036	409	627		50-54	2851	1571	1281
	55-59	127351	51915	75437		55-59	34993	12989	22004		55-59	708	276	432		55-59	2712	1447	1265
	60-64	105135	41328	63807		60-64	21707	7660	14047		60-64	501	219	282		60-64	2958	1614	1344
	65-69	77134	30124	47009		65-69	12050	4375	7675		65-69	364	171	193		65-69	3041	1672	1370
	70-74	52452	19486	32967		70-74	6743	2469	4273		70-74	277	109	168		70-74	2951	1542	1408
	75-79	32869	10574	22295		75-79	3500	1210	2290		75-79	67	40	27		75-79	2567	1177	1390
	80+	25144	6360	18784		80+	1536	487	1049		80+	0	0	0		80+	3867	1216	2651
	Total	4502229	2171165	2331063		Total	883336	357127	526209		Total	43508	19245	24263		Total	46113	23554	22559
	2021					2021					2021					2021
	0-4	470996	237935	233061		0-4	8028	4060	3968		0-4	2007	1017	990		0-4	4205	2382	1823
	5-9	458243	231111	227133		5-9	5296	2675	2621		5-9	0	0	0		5-9	336	218	118
	10-14	448067	225326	222741		10-14	7889	3973	3917		10-14	0	0	0		10-14	347	221	126
	15-19	440017	220304	219713		15-19	19852	7647	12205		15-19	4181	1256	2925		15-19	665	396	270
	20-24	443126	222066	221060		20-24	59437	21578	37859		20-24	9873	3881	5991		20-24	1176	614	562
	25-29	436893	219360	217534		25-29	111554	43325	68230		25-29	9359	4340	5019		25-29	2539	1194	1345
	30-34	399396	200565	198831		30-34	148560	61715	86845		30-34	6586	3397	3189		30-34	3458	1719	1739
	35-39	339641	162719	176922		35-39	152345	62820	89525		35-39	4099	2108	1991		35-39	4503	2278	2225
	40-44	290702	137703	152999		40-44	137765	58024	79741		40-44	2655	1317	1338		40-44	4318	2300	2017
	45-49	233135	105817	127319		45-49	104140	43128	61012		45-49	1721	759	962		45-49	3922	2130	1792
	50-54	163410	71206	92204		50-54	61160	24596	36564		50-54	1028	410	618		50-54	3020	1663	1357
	55-59	128759	52754	76006		55-59	37491	13998	23493		55-59	677	266	411		55-59	2770	1480	1290
	60-64	106989	41801	65188		60-64	23458	8221	15236		60-64	485	211	274		60-64	3029	1642	1387
	65-69	79550	30651	48899		65-69	13189	4680	8509		65-69	359	167	192		65-69	3139	1706	1433
	70-74	53975	19957	34018		70-74	7281	2618	4664		70-74	274	108	166		70-74	3040	1583	1457
	75-79	33826	10915	22911		75-79	3745	1283	2462		75-79	67	40	26		75-79	2649	1216	1433
	80+	26258	6631	19627		80+	1718	533	1185		80+	0	0	0		80+	4040	1269	2771
	Total	4552985	2196820	2356165		Total	902909	364874	538035		Total	43369	19276	24093		Total	47156	24011	23145
	2022					2022					2022					2022
	0-4	471858	238369	233489		0-4	8338	4217	4121		0-4	1975	1000	974		0-4	4212	2386	1825
	5-9	460833	232453	228380		5-9	5913	2987	2927		5-9	0	0	0		5-9	335	218	118
	10-14	448438	225614	222824		10-14	6251	3149	3102		10-14	0	0	0		10-14	305	201	105
	15-19	440887	220803	220084		15-19	19501	7544	11957		15-19	4000	1200	2800		15-19	647	386	260
	20-24	440899	220857	220042		20-24	58295	21304	36992		20-24	9400	3686	5713		20-24	1183	618	565
	25-29	437835	219840	217995		25-29	108474	42152	66321		25-29	9047	4180	4866		25-29	2581	1206	1375
	30-34	405904	203898	202006		30-34	147131	60943	86189		30-34	6486	3337	3149		30-34	3515	1735	1780
	35-39	345236	167184	178052		35-39	152998	63483	89514		35-39	4019	2092	1927		35-39	4538	2305	2233
	40-44	298973	141810	157163		40-44	142173	59594	82579		40-44	2598	1296	1301		40-44	4401	2337	2063
	45-49	240252	109851	130401		45-49	110041	45567	64474		45-49	1656	742	913		45-49	4038	2197	1840
	50-54	173571	75861	97710		50-54	67875	27251	40624		50-54	1015	408	606		50-54	3225	1774	1451
	55-59	130130	53690	76440		55-59	40029	15053	24975		55-59	638	253	385		55-59	2825	1515	1309
	60-64	108521	42245	66277		60-64	25203	8800	16404		60-64	462	201	262		60-64	3091	1668	1423
	65-69	82068	31176	50892		65-69	14427	5006	9421		65-69	349	160	189		65-69	3240	1741	1499
	70-74	55548	20391	35158		70-74	7859	2767	5092		70-74	268	105	163		70-74	3131	1620	1511
	75-79	34718	11251	23467		75-79	3997	1357	2640		75-79	65	39	26		75-79	2726	1255	1471
	80+	27405	6906	20499		80+	1907	580	1328		80+	0	0	0		80+	4218	1322	2895
	Total	4603076	2222199	2380877		Total	920413	371754	548658		Total	41977	18702	23275		Total	48209	24483	23726
	2023					2023					2023					2023
	0-4	472634	238761	233873		0-4	8725	4412	4313		0-4	1948	987	961		0-4	4219	2391	1828
	5-9	463686	233909	229776		5-9	6513	3290	3224		5-9	0	0	0		5-9	336	218	118
	10-14	449597	226287	223310		10-14	4983	2511	2472		10-14	0	0	0		10-14	280	188	92
	15-19	441166	221066	220101		15-19	18796	7254	11542		15-19	3936	1180	2756		15-19	620	372	248
	20-24	438793	219701	219092		20-24	57146	20996	36149		20-24	9211	3603	5608		20-24	1184	618	565
	25-29	437981	219894	218086		25-29	105659	41122	64537		25-29	8970	4131	4839		25-29	2625	1219	1406
	30-34	411565	206823	204743		30-34	145102	59973	85130		30-34	6560	3366	3194		30-34	3574	1752	1822
	35-39	352192	172496	179697		35-39	153777	64313	89464		35-39	4076	2145	1931		35-39	4600	2350	2250
	40-44	305679	144884	160795		40-44	145399	60550	84848		40-44	2606	1305	1302		40-44	4457	2357	2100
	45-49	246548	113585	132963		45-49	115229	47732	67497		45-49	1639	747	892		45-49	4128	2253	1875
	50-54	184828	80999	103829		50-54	75258	30137	45120		50-54	1032	420	613		50-54	3448	1895	1553
	55-59	132067	54928	77139		55-59	42816	16225	26591		55-59	621	249	372		55-59	2887	1556	1331
	60-64	109817	42695	67122		60-64	26979	9412	17567		60-64	452	196	255		60-64	3146	1693	1453
	65-69	84538	31680	52858		65-69	15750	5355	10395		65-69	348	158	190		65-69	3341	1775	1566
	70-74	57184	20791	36393		70-74	8490	2923	5568		70-74	268	104	164		70-74	3223	1655	1568
	75-79	35597	11582	24015		75-79	4265	1433	2832		75-79	65	40	26		75-79	2801	1293	1508
	80+	28556	7181	21375		80+	2103	627	1476		80+	0	0	0		80+	4398	1376	3022
	Total	4652428	2247261	2405167		Total	936990	378265	558725		Total	41734	18632	23102		Total	49269	24963	24306
	2024					2024					2024					2024
	0-4	473809	239355	234454		0-4	8958	4530	4428		0-4	1918	971	946		0-4	4228	2396	1832
	5-9	465258	234702	230555		5-9	6972	3521	3451		5-9	0	0	0		5-9	338	219	119
	10-14	451101	227132	223969		10-14	4556	2297	2259		10-14	0	0	0		10-14	271	183	87
	15-19	442890	222103	220787		15-19	17810	6810	11000		15-19	3879	1164	2715		15-19	587	355	232
	20-24	436563	218464	218099		20-24	55839	20574	35265		20-24	9007	3516	5491		20-24	1177	615	562
	25-29	437339	219536	217803		25-29	103073	40210	62863		25-29	8845	4062	4783		25-29	2666	1232	1435
	30-34	415890	209090	206800		30-34	142429	58786	83643		30-34	6598	3376	3222		30-34	3632	1769	1863
	35-39	360767	178789	181978		35-39	154742	65339	89402		35-39	4147	2203	1943		35-39	4695	2415	2280
	40-44	310357	146761	163596		40-44	147261	60842	86419		40-44	2597	1301	1296		40-44	4484	2360	2124
	45-49	253005	117342	135663		45-49	120075	49731	70344		45-49	1625	752	873		45-49	4211	2304	1906
	50-54	195739	86091	109648		50-54	82658	33028	49630		50-54	1042	429	613		50-54	3663	2014	1649
	55-59	135354	56733	78621		55-59	46151	17608	28542		55-59	609	247	362		55-59	2974	1611	1363
	60-64	111012	43200	67812		60-64	28840	10081	18759		60-64	439	191	248		60-64	3198	1721	1478
	65-69	86769	32135	54634		65-69	17118	5722	11396		65-69	346	156	190		65-69	3435	1806	1629
	70-74	58899	21169	37730		70-74	9185	3088	6097		70-74	269	103	165		70-74	3318	1688	1630
	75-79	36527	11904	24623		75-79	4559	1511	3048		75-79	66	40	26		75-79	2878	1330	1548
	80+	29682	7455	22226		80+	2303	675	1628		80+	0	0	0		80+	4577	1430	3148
	Total	4700959	2271961	2428998		Total	952527	384352	568175		Total	41384	18511	22873		Total	50332	25447	24884
	2025					2025					2025					2025
	0-4	475315	240115	235199		0-4	8969	4536	4433		0-4	1887	956	931		0-4	4234	2399	1835
	5-9	465837	234981	230856		5-9	7215	3643	3571		5-9	0	0	0		5-9	339	220	119
	10-14	453674	228511	225163		10-14	4372	2205	2167		10-14	0	0	0		10-14	265	181	84
	15-19	444601	223141	221460		15-19	17252	6564	10689		15-19	3871	1163	2708		15-19	567	345	222
	20-24	435196	217684	217512		20-24	54647	20152	34495		20-24	8930	3480	5451		20-24	1167	610	557
	25-29	435561	218600	216961		25-29	100707	39406	61301		25-29	8789	4025	4764		25-29	2698	1240	1458
	30-34	418756	210622	208134		30-34	139306	57470	81836		30-34	6686	3410	3275		30-34	3686	1784	1902
	35-39	370930	186033	184897		35-39	155900	66562	89338		35-39	4287	2297	1990		35-39	4823	2499	2324
	40-44	312810	147424	165386		40-44	147724	60496	87228		40-44	2604	1304	1301		40-44	4482	2345	2137
	45-49	260244	121304	138940		45-49	124864	51640	73224		45-49	1641	769	872		45-49	4299	2357	1942
	50-54	205337	90779	114558		50-54	89576	35756	53819		50-54	1055	441	614		50-54	3850	2122	1729
	55-59	140443	59250	81194		55-59	50242	19260	30982		55-59	611	251	361		55-59	3096	1684	1413
	60-64	112248	43811	68437		60-64	30837	10823	20014		60-64	432	189	242		60-64	3252	1752	1500
	65-69	88629	32525	56103		65-69	18495	6104	12391		65-69	345	155	190		65-69	3517	1834	1682
	70-74	60701	21534	39167		70-74	9954	3265	6689		70-74	272	104	168		70-74	3415	1719	1696
	75-79	37543	12213	25330		75-79	4886	1591	3295		75-79	67	40	26		75-79	2960	1365	1594
	80+	30766	7728	23038		80+	2506	723	1783		80+	0	0	0		80+	4751	1483	3268
	Total	4748590	2296255	2452335		Total	967451	390196	577255		Total	41477	18583	22894		Total	51403	25940	25462
	2026					2026					2026					2026
	0-4	476457	240692	235765		0-4	8769	4435	4334		0-4	1852	938	914		0-4	4239	2402	1837
	5-9	466418	235261	231158		5-9	7439	3757	3683		5-9	0	0	0		5-9	342	221	120
	10-14	456501	230001	226500		10-14	4720	2382	2339		10-14	0	0	0		10-14	266	182	85
	15-19	445695	223847	221848		15-19	16338	6146	10192		15-19	3782	1137	2645		15-19	546	334	212
	20-24	435566	217839	217727		20-24	53505	19722	33783		20-24	8714	3391	5323		20-24	1158	606	552
	25-29	433068	217293	215775		25-29	98424	38632	59793		25-29	8540	3902	4638		25-29	2719	1245	1474
	30-34	420363	211505	208858		30-34	135868	56068	79800		30-34	6615	3364	3251		30-34	3735	1797	1938
	35-39	377765	189552	188212		35-39	155266	66132	89134		35-39	4313	2307	2006		35-39	4912	2533	2379
	40-44	316836	150901	165935		40-44	148182	61051	87131		40-44	2590	1315	1275		40-44	4509	2374	2135
	45-49	269098	125970	143128		45-49	129948	53655	76293		45-49	1640	777	863		45-49	4407	2420	1987
	50-54	213257	94916	118341		50-54	95699	38213	57486		50-54	1039	441	598		50-54	4003	2214	1789
	55-59	147683	62595	85088		55-59	55275	21230	34045		55-59	610	252	357		55-59	3263	1779	1484
	60-64	113389	44485	68905		60-64	32900	11617	21283		60-64	415	183	232		60-64	3304	1785	1519
	65-69	90135	32868	57267		65-69	19868	6499	13369		65-69	336	150	186		65-69	3586	1859	1727
	70-74	62614	21896	40718		70-74	10805	3458	7347		70-74	270	102	168		70-74	3517	1751	1767
	75-79	38628	12501	26128		75-79	5247	1673	3574		75-79	66	40	26		75-79	3045	1399	1646
	80+	31813	8000	23813		80+	2715	772	1943		80+	0	0	0		80+	4919	1536	3383
	Total	4795287	2320122	2475166		Total	980969	395440	585529		Total	40780	18299	22481		Total	52470	26436	26034
	2027					2027					2027					2027
	0-4	477354	241145	236209		0-4	8570	4334	4236		0-4	1817	921	897		0-4	4244	2405	1839
	5-9	467202	235655	231548		5-9	7664	3870	3794		5-9	0	0	0		5-9	345	223	122
	10-14	459130	231362	227769		10-14	5383	2716	2667		10-14	0	0	0		10-14	271	184	86
	15-19	446313	224265	222048		15-19	14807	5416	9390		15-19	3728	1122	2607		15-19	520	319	201
	20-24	436473	218354	218119		20-24	52637	19423	33213		20-24	8589	3340	5249		20-24	1151	603	548
	25-29	430789	216073	214716		25-29	96310	37897	58413		25-29	8379	3819	4561		25-29	2727	1244	1483
	30-34	421072	211924	209148		30-34	132404	54701	77703		30-34	6588	3339	3249		30-34	3777	1806	1971
	35-39	383890	192754	191135		35-39	153899	65444	88454		35-39	4375	2335	2040		35-39	5000	2565	2435
	40-44	322201	155174	167027		40-44	148835	61770	87065		40-44	2615	1345	1271		40-44	4559	2417	2142
	45-49	276945	129858	147086		45-49	134106	55155	78951		45-49	1651	788	863		45-49	4497	2470	2027
	50-54	219783	98582	121200		50-54	101021	40388	60632		50-54	1028	444	583		50-54	4125	2292	1832
	55-59	156816	66682	90134		55-59	61235	23511	37724		55-59	619	259	361		55-59	3472	1895	1577
	60-64	114506	45246	69259		60-64	35025	12461	22564		60-64	402	179	223		60-64	3354	1821	1533
	65-69	91369	33190	58180		65-69	21250	6914	14337		65-69	329	147	182		65-69	3644	1882	1762
	70-74	64608	22257	42351		70-74	11740	3668	8072		70-74	270	101	170		70-74	3624	1782	1842
	75-79	39757	12766	26991		75-79	5642	1757	3884		75-79	66	40	26		75-79	3132	1430	1702
	80+	32843	8271	24572		80+	2934	822	2112		80+	0	0	0		80+	5084	1589	3495
	Total	4841050	2343557	2497493		Total	993461	400249	593212		Total	40457	18177	22280		Total	53528	26929	26599
	2028					2028					2028					2028
	0-4	478036	241489	236546		0-4	8374	4235	4139		0-4	1779	901	878		0-4	4248	2408	1840
	5-9	467928	236021	231907		5-9	7991	4035	3956		5-9	0	0	0		5-9	350	226	124
	10-14	462012	232831	229181		10-14	6017	3036	2981		10-14	0	0	0		10-14	276	187	89
	15-19	447618	225015	222604		15-19	13548	4822	8726		15-19	3649	1099	2551		15-19	502	310	193
	20-24	436821	218649	218171		20-24	51366	18934	32433		20-24	8383	3259	5124		20-24	1138	597	541
	25-29	428678	214925	213753		25-29	94181	37126	57054		25-29	8146	3703	4443		25-29	2724	1239	1486
	30-34	421008	211927	209081		30-34	129026	53387	75639		30-34	6476	3272	3204		30-34	3812	1813	1999
	35-39	389162	195548	193614		35-39	151827	64501	87326		35-39	4387	2336	2052		35-39	5087	2596	2492
	40-44	328801	160215	168586		40-44	149567	62616	86951		40-44	2629	1367	1262		40-44	4632	2474	2158
	45-49	283349	132797	150552		45-49	137143	56072	81072		45-49	1641	786	856		45-49	4562	2502	2061
	50-54	225593	101997	123596		50-54	105714	42330	63384		50-54	1007	443	564		50-54	4226	2361	1865
	55-59	166935	71190	95744		55-59	67790	25990	41801		55-59	624	263	361		55-59	3707	2026	1681
	60-64	116134	46271	69863		60-64	37379	13407	23973		60-64	388	175	213		60-64	3417	1865	1552
	65-69	92403	33519	58884		65-69	22659	7356	15303		65-69	319	142	176		65-69	3696	1906	1790
	70-74	66557	22601	43956		70-74	12737	3893	8844		70-74	267	98	169		70-74	3731	1812	1918
	75-79	40937	13010	27927		75-79	6075	1845	4230		75-79	65	39	26		75-79	3222	1459	1764
	80+	33875	8540	25335		80+	3166	873	2292		80+	0	0	0		80+	5248	1642	3606
	Total	4885846	2366544	2519301		Total	1004561	404457	600104		Total	39762	17884	21878		Total	54579	27420	27158
	2029					2029					2029					2029
	0-4	478557	241752	236804		0-4	8178	4136	4042		0-4	1741	882	859		0-4	4250	2409	1841
	5-9	469118	236621	232497		5-9	8232	4157	4075		5-9	0	0	0		5-9	355	228	127
	10-14	463557	233610	229948		10-14	6452	3255	3197		10-14	0	0	0		10-14	281	190	91
	15-19	449181	225890	223292		15-19	13000	4590	8410		15-19	3584	1079	2505		15-19	496	306	189
	20-24	438627	219727	218899		20-24	49963	18357	31606		20-24	8270	3215	5055		20-24	1123	590	533
	25-29	426493	213721	212772		25-29	91954	36274	55680		25-29	7976	3617	4359		25-29	2711	1228	1483
	30-34	420201	211535	208666		30-34	125789	52148	73641		30-34	6391	3219	3172		30-34	3836	1815	2022
	35-39	393127	197702	195425		35-39	149038	63298	85739		35-39	4415	2344	2071		35-39	5165	2621	2545
	40-44	336871	166148	170723		40-44	150449	63627	86822		40-44	2675	1405	1270		40-44	4733	2548	2185
	45-49	287869	134630	153239		45-49	138895	56365	82530		45-49	1635	783	852		45-49	4597	2514	2084
	50-54	231589	105451	126138		50-54	110130	44135	65995		50-54	998	446	552		50-54	4324	2427	1897
	55-59	176739	75660	101079		55-59	74363	28475	45889		55-59	630	269	361		55-59	3936	2155	1781
	60-64	118971	47784	71187		60-64	40227	14533	25694		60-64	380	173	207		60-64	3511	1928	1584
	65-69	93347	33894	59453		65-69	24141	7843	16298		65-69	310	139	171		65-69	3746	1931	1815
	70-74	68306	22908	45398		70-74	13764	4130	9634		70-74	265	97	168		70-74	3828	1841	1988
	75-79	42182	13240	28941		75-79	6556	1939	4617		75-79	65	39	26		75-79	3315	1486	1830
	80+	34932	8803	26128		80+	3415	926	2490		80+	0	0	0		80+	5414	1693	3720
	Total	4929667	2389077	2540589		Total	1014547	408187	606360		Total	39335	17707	21628		Total	55622	27909	27713
	2030					2030					2030					2030
	0-4	479007	241980	237027		0-4	7988	4040	3948		0-4	1705	864	841		0-4	4249	2409	1841
	5-9	470653	237395	233258		5-9	8261	4172	4090		5-9	0	0	0		5-9	359	230	128
	10-14	464104	233872	230232		10-14	6663	3361	3302		10-14	0	0	0		10-14	283	191	92
	15-19	451792	227288	224505		15-19	12750	4495	8255		15-19	3558	1071	2486		15-19	495	306	188
	20-24	440389	220789	219600		20-24	48978	17977	31000		20-24	8213	3194	5019		20-24	1114	586	528
	25-29	425184	212980	212204		25-29	89912	35470	54442		25-29	7882	3567	4314		25-29	2697	1217	1480
	30-34	418328	210594	207734		30-34	122631	50952	71679		30-34	6327	3178	3149		30-34	3848	1811	2037
	35-39	395682	199147	196536		35-39	145681	61901	83780		35-39	4457	2359	2098		35-39	5231	2639	2592
	40-44	346384	172948	173436		40-44	151457	64788	86669		40-44	2753	1458	1296		40-44	4862	2638	2224
	45-49	290317	135343	154974		45-49	139310	56054	83256		45-49	1632	781	851		45-49	4601	2506	2095
	50-54	238333	109102	129231		50-54	114513	45862	68650		50-54	1003	454	549		50-54	4430	2495	1935
	55-59	185359	79779	105580		55-59	80499	30820	49679		55-59	635	275	359		55-59	4140	2275	1866
	60-64	123413	49906	73507		60-64	43745	15887	27858		60-64	380	175	205		60-64	3649	2012	1637
	65-69	94317	34350	59967		65-69	25736	8387	17349		65-69	303	136	166		65-69	3799	1962	1837
	70-74	69751	23169	46582		70-74	14793	4377	10416		70-74	263	95	167		70-74	3912	1865	2047
	75-79	43496	13463	30033		75-79	7088	2039	5049		75-79	66	39	27		75-79	3412	1512	1901
	80+	36025	9059	26966		80+	3687	979	2708		80+	0	0	0		80+	5584	1744	3840
	Total	4972534	2411166	2561368		Total	1023691	411560	612130		Total	39175	17646	21529		Total	56664	28398	28266
	2031					2031					2031					2031
	0-4	479450	242204	237246		0-4	7821	3955	3866		0-4	1670	846	824		0-4	4249	2409	1840
	5-9	471813	237980	233833		5-9	8068	4074	3994		5-9	0	0	0		5-9	361	232	129
	10-14	464653	234135	230518		10-14	6856	3459	3397		10-14	0	0	0		10-14	286	193	93
	15-19	454613	228773	225840		15-19	13018	4651	8366		15-19	3538	1066	2472		15-19	501	311	190
	20-24	441557	221531	220026		20-24	47732	17463	30269		20-24	8168	3178	4990		20-24	1099	579	520
	25-29	425600	213167	212432		25-29	88246	34808	53439		25-29	7839	3543	4297		25-29	2687	1209	1478
	30-34	415804	209308	206495		30-34	119648	49828	69820		30-34	6263	3138	3125		30-34	3847	1803	2044
	35-39	397028	199968	197060		35-39	142028	60422	81606		35-39	4492	2370	2122		35-39	5283	2650	2633
	40-44	352783	176287	176496		40-44	150776	64388	86389		40-44	2820	1491	1330		40-44	4946	2676	2271
	45-49	294214	138672	155542		45-49	139771	56632	83139		45-49	1652	802	849		45-49	4628	2537	2091
	50-54	246584	113400	133183		50-54	119209	47699	71510		50-54	1019	466	553		50-54	4557	2575	1982
	55-59	192471	83420	109050		55-59	85944	32940	53004		55-59	636	280	356		55-59	4310	2379	1931
	60-64	129751	52729	77022		60-64	48097	17509	30588		60-64	386	179	207		60-64	3841	2125	1716
	65-69	95201	34857	60344		65-69	27394	8975	18419		65-69	296	134	162		65-69	3850	1995	1855
	70-74	70908	23396	47513		70-74	15820	4634	11186		70-74	260	94	166		70-74	3982	1887	2095
	75-79	44895	13684	31211		75-79	7681	2150	5532		75-79	66	39	27		75-79	3515	1538	1977
	80+	37142	9304	27837		80+	3981	1034	2947		80+	0	0	0		80+	5758	1792	3966
	Total	5014465	2432816	2581649		Total	1032091	414621	617470		Total	39105	17626	21480		Total	57702	28888	28813
	2032					2032					2032					2032
	0-4	479901	242432	237470		0-4	7677	3882	3795		0-4	1632	827	805		0-4	4248	2409	1839
	5-9	472711	238433	234278		5-9	7856	3967	3889		5-9	0	0	0		5-9	363	233	130
	10-14	465402	234511	230891		10-14	7047	3555	3492		10-14	0	0	0		10-14	289	194	95
	15-19	457204	230111	227093		15-19	13501	4926	8576		15-19	3443	1038	2405		15-19	511	317	194
	20-24	442288	222009	220280		20-24	45803	16613	29190		20-24	7955	3095	4861		20-24	1077	568	509
	25-29	426548	213707	212841		25-29	86780	34248	52532		25-29	7640	3449	4191		25-29	2680	1203	1477
	30-34	413534	208126	205408		30-34	116812	48732	68081		30-34	6072	3035	3038		30-34	3840	1792	2048
	35-39	397523	200348	197175		35-39	138239	58917	79322		35-39	4419	2323	2095		35-39	5324	2657	2667
	40-44	358479	179317	179162		40-44	149315	63703	85612		40-44	2826	1490	1336		40-44	5027	2710	2317
	45-49	299333	142722	156611		45-49	140377	57335	83042		45-49	1646	810	836		45-49	4680	2586	2094
	50-54	253928	116998	136930		50-54	123055	49067	73988		50-54	1013	467	547		50-54	4664	2639	2025
	55-59	198342	86660	111682		55-59	90676	34821	55855		55-59	621	279	343		55-59	4448	2470	1979
	60-64	137741	56168	81572		60-64	53247	19383	33864		60-64	387	181	206		60-64	4085	2264	1821
	65-69	96062	35434	60628		65-69	29105	9603	19503		65-69	284	130	154		65-69	3901	2032	1869
	70-74	71849	23610	48239		70-74	16851	4905	11946		70-74	251	91	160		70-74	4041	1907	2133
	75-79	46350	13903	32447		75-79	8333	2270	6063		75-79	65	38	27		75-79	3622	1564	2058
	80+	38274	9537	28737		80+	4298	1090	3208		80+	0	0	0		80+	5934	1839	4096
	Total	5055471	2454027	2601444		Total	1038973	417017	621956		Total	38254	17251	21003		Total	58735	29382	29353
	2033					2033					2033					2033
	0-4	480382	242675	237708		0-4	7552	3819	3733		0-4	1601	811	790		0-4	4248	2409	1839
	5-9	473394	238777	234616		5-9	7647	3861	3786		5-9	0	0	0		5-9	365	234	131
	10-14	466081	234853	231228		10-14	7329	3697	3632		10-14	0	0	0		10-14	293	196	97
	15-19	460036	231550	228486		15-19	14073	5218	8856		15-19	3502	1056	2446		15-19	522	323	198
	20-24	443676	222802	220874		20-24	44458	16013	28446		20-24	8103	3152	4951		20-24	1060	559	501
	25-29	426971	214044	212927		25-29	85237	33650	51587		25-29	7772	3506	4266		25-29	2664	1193	1471
	30-34	411473	207032	204441		30-34	114282	47756	66526		30-34	6153	3067	3086		30-34	3825	1778	2046
	35-39	397299	200337	196962		35-39	134681	57537	77144		35-39	4526	2372	2154		35-39	5351	2656	2695
	40-44	363344	181955	181390		40-44	147262	62820	84441		40-44	2952	1552	1399		40-44	5100	2740	2360
	45-49	305570	147463	158108		45-49	141101	58169	82931		45-49	1722	858	864		45-49	4756	2651	2106
	50-54	259958	119737	140221		50-54	125922	49932	75990		50-54	1048	484	564		50-54	4744	2684	2061
	55-59	203599	89696	113902		55-59	94895	36521	58374		55-59	634	289	345		55-59	4566	2550	2016
	60-64	146575	59953	86623		60-64	58926	21424	37502		60-64	406	192	214		60-64	4359	2420	1939
	65-69	97363	36225	61138		65-69	31025	10317	20708		65-69	284	132	153		65-69	3968	2080	1888
	70-74	72628	23831	48797		70-74	17912	5199	12713		70-74	253	92	161		70-74	4091	1928	2163
	75-79	47768	14110	33658		75-79	9029	2401	6629		75-79	66	38	28		75-79	3728	1588	2139
	80+	39439	9759	29681		80+	4646	1149	3496		80+	0	0	0		80+	6114	1883	4231
	Total	5095557	2474798	2620759		Total	1045978	419485	626493		Total	39022	17601	21421		Total	59754	29872	29881
	2034					2034					2034					2034
	0-4	480918	242945	237973		0-4	7434	3759	3675		0-4	1572	796	776		0-4	4248	2409	1839
	5-9	473926	239046	234880		5-9	7448	3761	3687		5-9	0	0	0		5-9	366	235	132
	10-14	467229	235432	231797		10-14	7530	3798	3731		10-14	0	0	0		10-14	297	198	98
	15-19	461540	232304	229236		15-19	14467	5416	9051		15-19	3514	1060	2454		15-19	529	328	201
	20-24	445273	223691	221582		20-24	43847	15768	28079		20-24	8148	3169	4979		20-24	1054	557	497
	25-29	428843	215158	213685		25-29	83895	33115	50780		25-29	7848	3539	4308		25-29	2652	1185	1466
	30-34	409381	205902	203480		30-34	111847	46792	65055		30-34	6164	3065	3098		30-34	3802	1762	2041
	35-39	396392	199956	196436		35-39	131339	56266	75073		35-39	4568	2387	2181		35-39	5363	2650	2713
	40-44	366964	183987	182977		40-44	144559	61711	82848		40-44	3038	1593	1445		40-44	5160	2763	2397
	45-49	313141	153008	160133		45-49	141981	59158	82823		45-49	1791	901	890		45-49	4859	2733	2126
	50-54	264263	121476	142787		50-54	127634	50247	77387		50-54	1067	493	574		50-54	4792	2707	2085
	55-59	209057	92784	116273		55-59	98907	38120	60787		55-59	642	297	345		55-59	4680	2629	2051
	60-64	155115	63698	91418		60-64	64627	23474	41153		60-64	419	200	219		60-64	4629	2576	2053
	65-69	99695	37406	62289		65-69	33372	11178	22194		65-69	285	133	152		65-69	4072	2148	1925
	70-74	73327	24084	49244		70-74	19035	5527	13508		70-74	251	91	159		70-74	4139	1951	2188
	75-79	49030	14293	34737		75-79	9747	2539	7208		75-79	67	38	28		75-79	3824	1611	2213
	80+	40662	9972	30690		80+	5029	1211	3818		80+	0	0	0		80+	6301	1925	4375
	Total	5134757	2495141	2639617		Total	1052697	421841	630856		Total	39373	17765	21608		Total	60767	30365	30402
	2035					2035					2035					2035
	0-4	481536	243258	238278		0-4	7311	3697	3614		0-4	1540	780	760		0-4	4250	2411	1839
	5-9	474397	239284	235114		5-9	7263	3667	3595		5-9	0	0	0		5-9	367	235	132
	10-14	468729	236187	232541		10-14	7528	3798	3731		10-14	0	0	0		10-14	299	200	99
	15-19	462065	232555	229510		15-19	14521	5470	9051		15-19	3376	1018	2358		15-19	533	330	203
	20-24	447888	225087	222801		20-24	43347	15583	27764		20-24	7868	3061	4807		20-24	1054	558	496
	25-29	430643	216239	214404		25-29	82682	32648	50033		25-29	7584	3420	4163		25-29	2646	1182	1464
	30-34	408163	205230	202933		30-34	109506	45835	63671		30-34	5929	2943	2986		30-34	3782	1747	2035
	35-39	394506	199061	195445		35-39	127928	54953	72975		35-39	4402	2294	2108		35-39	5355	2636	2719
	40-44	369252	185352	183901		40-44	141205	60357	80848		40-44	2985	1560	1425		40-44	5203	2778	2426
	45-49	322015	159331	162684		45-49	142899	60240	82659		45-49	1793	910	883		45-49	4989	2832	2157
	50-54	266667	122203	144464		50-54	128089	50005	78084		50-54	1037	479	558		50-54	4803	2707	2096
	55-59	215225	96058	119167		55-59	102898	39652	63246		55-59	628	294	334		55-59	4803	2709	2093
	60-64	162604	67145	95459		60-64	69939	25404	44535		60-64	411	199	212		60-64	4871	2720	2151
	65-69	103394	39073	64321		65-69	36279	12214	24065		65-69	277	131	146		65-69	4228	2242	1986
	70-74	74039	24395	49644		70-74	20238	5893	14345		70-74	238	87	151		70-74	4190	1979	2211
	75-79	50061	14445	35615		75-79	10462	2681	7781		75-79	64	37	27		75-79	3906	1630	2276
	80+	41950	10179	31771		80+	5454	1277	4177		80+	0	0	0		80+	6496	1966	4530
	Total	5173132	2515079	2658052		Total	1057549	423375	634174		Total	38129	17212	20917		Total	61774	30861	30913
	2036					2036					2036					2036
	0-4	482267	243627	238640		0-4	7197	3640	3558		0-4	1515	767	748		0-4	4253	2412	1840
	5-9	474861	239517	235343		5-9	7102	3586	3516		5-9	0	0	0		5-9	367	235	132
	10-14	469864	236759	233105		10-14	7313	3689	3624		10-14	0	0	0		10-14	300	200	100
	15-19	462599	232809	229789		15-19	14600	5533	9067		15-19	3365	1016	2350		15-19	537	332	204
	20-24	450677	226550	224127		20-24	43375	15651	27724		20-24	7886	3070	4816		20-24	1059	562	498
	25-29	431883	217017	214865		25-29	81256	32070	49186		25-29	7607	3432	4174		25-29	2631	1174	1457
	30-34	408626	205462	203164		30-34	107685	45097	62587		30-34	5948	2949	2998		30-34	3771	1737	2034
	35-39	392041	197849	194192		35-39	124713	53717	70996		35-39	4393	2284	2109		35-39	5332	2616	2716
	40-44	370406	186131	184275		40-44	137559	58917	78642		40-44	3033	1581	1452		40-44	5232	2784	2448
	45-49	328026	162483	165543		45-49	142259	59892	82367		45-49	1851	938	913		45-49	5067	2872	2195
	50-54	270384	125330	145054		50-54	128571	50576	77995		50-54	1056	496	560		50-54	4841	2750	2091
	55-59	222783	99916	122867		55-59	107195	41288	65908		55-59	644	305	339		55-59	4950	2803	2147
	60-64	168772	70197	98575		60-64	74658	27153	47505		60-64	416	205	212		60-64	5074	2848	2226
	65-69	108686	41289	67398		65-69	39886	13460	26426		65-69	282	135	147		65-69	4447	2367	2080
	70-74	74672	24741	49931		70-74	21492	6291	15201		70-74	234	87	148		70-74	4239	2010	2229
	75-79	50878	14577	36301		75-79	11176	2831	8345		75-79	63	37	27		75-79	3973	1647	2325
	80+	43302	10381	32921		80+	5924	1349	4576		80+	0	0	0		80+	6701	2006	4695
	Total	5210727	2534635	2676092		Total	1061962	424740	637222		Total	38293	17301	20993		Total	62773	31356	31418
	2037					2037					2037					2037
	0-4	483115	244056	239060		0-4	7101	3591	3510		0-4	1496	758	738		0-4	4256	2415	1842
	5-9	475329	239754	235576		5-9	6965	3517	3448		5-9	0	0	0		5-9	366	235	132
	10-14	470741	237201	233540		10-14	7083	3573	3510		10-14	0	0	0		10-14	300	200	100
	15-19	463329	233175	230153		15-19	14770	5621	9149		15-19	3423	1033	2390		15-19	540	334	206
	20-24	453220	227857	225364		20-24	43857	15917	27940		20-24	8054	3133	4921		20-24	1068	568	500
	25-29	432735	217561	215174		25-29	79581	31343	48238		25-29	7784	3509	4275		25-29	2607	1160	1447
	30-34	409607	206031	203576		30-34	106387	44617	61769		30-34	6089	3015	3074		30-34	3766	1732	2034
	35-39	389868	196754	193114		35-39	121932	52650	69281		35-39	4473	2319	2154		35-39	5306	2595	2711
	40-44	370770	186498	184273		40-44	133937	57529	76408		40-44	3133	1627	1506		40-44	5250	2785	2465
	45-49	333359	165342	168017		45-49	140965	59324	81641		45-49	1948	984	963		45-49	5140	2908	2233
	50-54	275210	129102	146107		50-54	129232	51278	77954		50-54	1105	525	579		50-54	4903	2809	2094
	55-59	229538	103156	126382		55-59	110776	42534	68242		55-59	671	320	351		55-59	5078	2881	2197
	60-64	173868	72924	100945		60-64	78792	28720	50072		60-64	427	213	214		60-64	5242	2959	2283
	65-69	115347	43979	71368		65-69	44167	14904	29263		65-69	297	143	154		65-69	4727	2522	2205
	70-74	75283	25139	50144		70-74	22798	6722	16076		70-74	235	88	147		70-74	4287	2045	2243
	75-79	51537	14702	36836		75-79	11899	2991	8908		75-79	64	37	27		75-79	4028	1663	2364
	80+	44689	10577	34112		80+	6439	1426	5014		80+	0	0	0		80+	6913	2046	4867
	Total	5247546	2553806	2693739		Total	1066681	426257	640423		Total	39198	17705	21494		Total	63776	31856	31921
	2038					2038					2038					2038
	0-4	484099	244552	239546		0-4	7015	3548	3467		0-4	1472	746	726		0-4	4261	2418	1843
	5-9	475825	240004	235822		5-9	6843	3455	3388		5-9	0	0	0		5-9	366	234	131
	10-14	471405	237536	233870		10-14	6858	3459	3398		10-14	0	0	0		10-14	300	200	100
	15-19	463980	233502	230478		15-19	14885	5706	9179		15-19	3295	993	2302		15-19	544	337	207
	20-24	456001	229263	226737		20-24	44130	16090	28040		20-24	7800	3033	4767		20-24	1079	575	505
	25-29	434201	218397	215804		25-29	78085	30689	47396		25-29	7553	3403	4150		25-29	2592	1152	1441
	30-34	410103	206413	203690		30-34	104694	43950	60744		30-34	5902	2919	2983		30-34	3752	1724	2029
	35-39	387933	195757	192176		35-39	119249	51594	67655		35-39	4318	2233	2086		35-39	5276	2573	2703
	40-44	370475	186500	183975		40-44	130356	56159	74197		40-44	3057	1581	1476		40-44	5257	2782	2475
	45-49	337893	167829	170064		45-49	138981	58505	80476		45-49	1938	976	962		45-49	5207	2940	2267
	50-54	281042	133489	147553		50-54	129924	52057	77867		50-54	1100	529	571		50-54	4986	2884	2102
	55-59	235117	105636	129480		55-59	113446	43324	70122		55-59	662	316	345		55-59	5177	2938	2239
	60-64	178457	75497	102960		60-64	82480	30138	52342		60-64	416	211	205		60-64	5387	3060	2327
	65-69	122689	46928	75761		65-69	48865	16466	32399		65-69	297	144	153		65-69	5040	2694	2346
	70-74	76247	25693	50554		70-74	24261	7211	17050		70-74	224	85	139		70-74	4354	2091	2263
	75-79	52076	14832	37244		75-79	12639	3165	9475		75-79	61	36	26		75-79	4074	1680	2394
	80+	46059	10760	35298		80+	6992	1508	5484		80+	0	0	0		80+	7125	2083	5042
	Total	5283600	2572590	2711010		Total	1069702	427024	642678		Total	38096	17206	20890		Total	64778	32363	32415
	2039					2039					2039					2039
	0-4	485198	245108	240090		0-4	6934	3507	3428		0-4	1449	734	715		0-4	4266	2421	1845
	5-9	476376	240282	236095		5-9	6727	3397	3330		5-9	0	0	0		5-9	365	234	131
	10-14	471924	237797	234127		10-14	6647	3353	3294		10-14	0	0	0		10-14	299	200	99
	15-19	465101	234065	231037		15-19	14896	5744	9152		15-19	3209	966	2243		15-19	548	339	209
	20-24	457476	229999	227477		20-24	44007	16090	27918		20-24	7613	2958	4655		20-24	1083	578	506
	25-29	435841	219306	216535		25-29	77018	30248	46770		25-29	7396	3330	4066		25-29	2584	1147	1436
	30-34	412013	207556	204457		30-34	103118	43312	59806		30-34	5802	2867	2934		30-34	3747	1719	2028
	35-39	386001	194738	191264		35-39	116547	50489	66057		35-39	4210	2171	2039		35-39	5239	2547	2691
	40-44	369563	186161	183401		40-44	126877	54832	72045		40-44	3002	1547	1455		40-44	5251	2772	2480
	45-49	341250	169749	171501		45-49	136294	57429	78865		45-49	1941	974	967		45-49	5258	2963	2295
	50-54	288074	138590	149483		50-54	130696	52942	77754		50-54	1113	541	572		50-54	5096	2977	2119
	55-59	239142	107233	131909		55-59	115055	43622	71432		55-59	655	314	342		55-59	5241	2972	2269
	60-64	183260	78132	105128		60-64	85998	31476	54522		60-64	410	211	200		60-64	5531	3160	2371
	65-69	129757	49838	79919		65-69	53568	18028	35540		65-69	298	146	152		65-69	5350	2866	2483
	70-74	78039	26532	51507		70-74	26059	7805	18255		70-74	218	84	134		70-74	4463	2158	2305
	75-79	52550	14983	37568		75-79	13420	3357	10062		75-79	59	34	25		75-79	4117	1698	2419
	80+	47351	10927	36423		80+	7571	1594	5976		80+	0	0	0		80+	7329	2117	5212
	Total	5318916	2590995	2727921		Total	1071432	427225	644207		Total	37375	16876	20498		Total	65766	32869	32898
	2040					2040					2040					2040
	0-4	486360	245695	240665		0-4	6852	3465	3387		0-4	1429	724	705		0-4	4272	2425	1848
	5-9	477012	240602	236410		5-9	6616	3341	3275		5-9	0	0	0		5-9	364	234	130
	10-14	472389	238032	234358		10-14	6458	3258	3200		10-14	0	0	0		10-14	299	200	99
	15-19	466585	234811	231775		15-19	14755	5700	9056		15-19	3166	953	2213		15-19	549	340	209
	20-24	457994	230243	227751		20-24	43615	15967	27648		20-24	7500	2912	4589		20-24	1082	578	504
	25-29	438460	220702	217758		25-29	76306	29964	46342		25-29	7334	3299	4035		25-29	2585	1148	1437
	30-34	413833	208652	205181		30-34	101794	42792	59002		30-34	5757	2843	2914		30-34	3744	1716	2028
	35-39	384913	194159	190754		35-39	114119	49484	64635		35-39	4157	2138	2019		35-39	5209	2526	2683
	40-44	367761	185350	182411		40-44	123438	53514	69925		40-44	2969	1525	1444		40-44	5230	2754	2476
	45-49	343355	171047	172308		45-49	133040	56149	76890		45-49	1957	978	979		45-49	5295	2977	2318
	50-54	296269	144377	151893		50-54	131512	53912	77599		50-54	1143	560	583		50-54	5234	3089	2144
	55-59	241455	107937	133518		55-59	115554	43445	72109		55-59	653	312	341		55-59	5265	2980	2285
	60-64	188719	80936	107783		60-64	89531	32771	56760		60-64	412	213	198		60-64	5687	3263	2423
	65-69	135926	52513	83413		65-69	57953	19501	38453		65-69	301	149	151		65-69	5627	3025	2601
	70-74	80921	27723	53198		70-74	28311	8526	19785		70-74	217	84	133		70-74	4630	2253	2378
	75-79	53024	15169	37855		75-79	14261	3575	10687		75-79	57	34	24		75-79	4162	1721	2441
	80+	48527	11076	37451		80+	8166	1685	6481		80+	0	0	0		80+	7518	2148	5370
	Total	5353504	2609022	2744483		Total	1072280	427048	645232		Total	37053	16725	20328		Total	66749	33377	33373
	2041					2041					2041					2041
	0-4	487562	246302	241260		0-4	6758	3418	3340		0-4	1404	711	693		0-4	4279	2429	1850
	5-9	477763	240981	236782		5-9	6518	3291	3227		5-9	0	0	0		5-9	363	233	130
	10-14	472854	238266	234588		10-14	6300	3178	3122		10-14	0	0	0		10-14	298	199	98
	15-19	467722	235383	232339		15-19	14302	5522	8780		15-19	3004	904	2101		15-19	547	339	208
	20-24	458524	230492	228032		20-24	42904	15721	27183		20-24	7105	2755	4350		20-24	1080	578	502
	25-29	441219	222147	219073		25-29	75671	29727	45944		25-29	6990	3141	3848		25-29	2592	1151	1441
	30-34	415132	209466	205667		30-34	99957	42012	57945		30-34	5490	2709	2781		30-34	3733	1709	2024
	35-39	385431	194443	190988		35-39	112019	48604	63414		35-39	3964	2035	1929		35-39	5198	2515	2683
	40-44	365444	184248	181195		40-44	120036	52183	67852		40-44	2816	1442	1374		40-44	5198	2731	2467
	45-49	344394	171797	172597		45-49	129383	54724	74658		45-49	1889	940	949		45-49	5317	2983	2334
	50-54	301887	147311	154576		50-54	130852	53574	77278		50-54	1121	548	573		50-54	5312	3135	2177
	55-59	244943	110816	134128		55-59	116022	43978	72044		55-59	632	306	326		55-59	5315	3033	2282
	60-64	195427	84248	111179		60-64	93325	34148	59177		60-64	401	210	191		60-64	5873	3384	2489
	65-69	140986	54882	86104		65-69	61834	20829	41005		65-69	289	146	144		65-69	5859	3166	2693
	70-74	85057	29304	55752		70-74	31101	9390	21712		70-74	211	83	129		70-74	4868	2379	2489
	75-79	53431	15376	38055		75-79	15133	3810	11323		75-79	54	32	22		75-79	4204	1746	2458
	80+	49611	11213	38397		80+	8782	1781	7001		80+	0	0	0		80+	7691	2176	5515
	Total	5387387	2626675	2760711		Total	1070898	425891	645007		Total	35371	15961	19409		Total	67727	33888	33840
	2042					2042					2042					2042
	0-4	488803	246929	241874		0-4	6659	3368	3292		0-4	1384	701	683		0-4	4285	2433	1853
	5-9	478632	241420	237212		5-9	6435	3250	3186		5-9	0	0	0		5-9	363	233	129
	10-14	473329	238505	234824		10-14	6171	3113	3058		10-14	0	0	0		10-14	297	199	98
	15-19	468603	235826	232776		15-19	13888	5356	8532		15-19	2971	893	2078		15-19	544	338	206
	20-24	459253	230854	228400		20-24	42239	15496	26742		20-24	7024	2721	4304		20-24	1076	577	499
	25-29	443720	223427	220294		25-29	75187	29567	45620		25-29	6943	3117	3827		25-29	2598	1155	1443
	30-34	416090	210073	206017		30-34	97686	41005	56681		30-34	5465	2694	2771		30-34	3713	1696	2018
	35-39	386447	195049	191398		35-39	110249	47889	62361		35-39	3947	2023	1924		35-39	5192	2507	2685
	40-44	363426	183267	180158		40-44	116941	50958	65982		40-44	2787	1423	1365		40-44	5166	2708	2458
	45-49	344695	172164	172531		45-49	125642	53292	72350		45-49	1896	940	956		45-49	5328	2982	2346
	50-54	306861	149975	156886		50-54	129503	52999	76504		50-54	1145	558	587		50-54	5382	3175	2207
	55-59	249428	114260	135168		55-59	116610	44602	72007		55-59	642	315	327		55-59	5388	3103	2286
	60-64	201435	87025	114410		60-64	96481	35189	61292		60-64	406	214	193		60-64	6039	3487	2552
	65-69	145164	57009	88155		65-69	65230	22019	43212		65-69	289	147	141		65-69	6052	3290	2762
	70-74	90245	31214	59031		70-74	34406	10386	24020		70-74	216	85	131		70-74	5170	2534	2636
	75-79	53819	15617	38202		75-79	16037	4064	11973		75-79	52	31	21		75-79	4246	1775	2471
	80+	50627	11346	39281		80+	9426	1884	7542		80+	0	0	0		80+	7854	2204	5650
	Total	5420579	2643962	2776617		Total	1068790	424436	644354		Total	35168	15861	19308		Total	68691	34393	34298
	2043					2043					2043					2043
	0-4	490083	247576	242507		0-4	6560	3317	3243		0-4	1365	692	674		0-4	4292	2437	1855
	5-9	479635	241925	237709		5-9	6364	3213	3150		5-9	0	0	0		5-9	362	233	129
	10-14	473835	238760	235075		10-14	6060	3057	3003		10-14	0	0	0		10-14	296	199	98
	15-19	469274	236164	233110		15-19	13554	5214	8340		15-19	2964	890	2074		15-19	540	336	204
	20-24	459907	231176	228731		20-24	41731	15345	26386		20-24	7008	2710	4297		20-24	1071	576	495
	25-29	446458	224807	221650		25-29	74783	29437	45345		25-29	6968	3124	3844		25-29	2603	1157	1446
	30-34	417625	210956	206669		30-34	95797	40171	55626		30-34	5495	2706	2789		30-34	3701	1686	2015
	35-39	387017	195485	191532		35-39	108263	47079	61184		35-39	3963	2029	1934		35-39	5177	2494	2683
	40-44	361654	182388	179266		40-44	114076	49813	64263		40-44	2786	1418	1368		40-44	5133	2684	2449
	45-49	344385	172193	172192		45-49	122006	51912	70094		45-49	1915	945	970		45-49	5330	2976	2354
	50-54	311080	152295	158784		50-54	127534	52210	75325		50-54	1179	572	607		50-54	5442	3209	2233
	55-59	254809	118239	136569		55-59	117232	45296	71936		55-59	661	328	334		55-59	5485	3189	2295
	60-64	206416	89153	117263		60-64	98860	35856	63004		60-64	414	219	196		60-64	6173	3566	2606
	65-69	148950	59033	89916		65-69	68284	23106	45178		65-69	290	150	140		65-69	6221	3404	2817
	70-74	95937	33297	62640		70-74	38034	11463	26571		70-74	223	89	134		70-74	5507	2705	2802
	75-79	54467	15959	38508		75-79	17059	4357	12703		75-79	52	31	21		75-79	4306	1814	2492
	80+	51568	11479	40089		80+	10099	1996	8103		80+	0	0	0		80+	8006	2231	5775
	Total	5453098	2660888	2792210		Total	1066296	422841	643454		Total	35285	15903	19381		Total	69646	34897	34749
	2044					2044					2044					2044
	0-4	491392	248237	243155		0-4	6465	3269	3196		0-4	1350	684	666		0-4	4300	2442	1858
	5-9	480751	242489	238262		5-9	6296	3179	3117		5-9	0	0	0		5-9	362	233	129
	10-14	474398	239044	235354		10-14	5958	3006	2953		10-14	0	0	0		10-14	296	198	97
	15-19	469802	236430	233372		15-19	13313	5102	8210		15-19	2987	896	2090		15-19	538	335	203
	20-24	461032	231736	229297		20-24	41408	15256	26152		20-24	7072	2732	4340		20-24	1067	576	492
	25-29	447937	225540	222397		25-29	74191	29227	44964		25-29	7047	3155	3892		25-29	2597	1155	1442
	30-34	419307	211894	207413		30-34	94486	39616	54870		30-34	5578	2744	2835		30-34	3691	1679	2012
	35-39	388942	196653	192289		35-39	106588	46404	60184		35-39	4037	2065	1972		35-39	5175	2489	2686
	40-44	359907	181498	178409		40-44	111318	48687	62631		40-44	2814	1428	1386		40-44	5095	2658	2437
	45-49	343511	171909	171602		45-49	118538	50605	67933		45-49	1948	958	990		45-49	5321	2965	2356
	50-54	314200	154096	160104		50-54	124940	51202	73738		50-54	1223	591	631		50-54	5485	3233	2251
	55-59	261250	122835	138415		55-59	117927	46081	71846		55-59	693	346	346		55-59	5610	3297	2313
	60-64	210042	90532	119510		60-64	100330	36120	64210		60-64	425	224	201		60-64	6263	3616	2647
	65-69	152951	61120	91831		65-69	71228	24147	47082		65-69	296	156	141		65-69	6391	3519	2873
	70-74	101383	35343	66039		70-74	41666	12541	29125		70-74	231	93	138		70-74	5838	2875	2963
	75-79	55726	16485	39241		75-79	18330	4716	13614		75-79	53	32	21		75-79	4409	1872	2537
	80+	52431	11614	40817		80+	10809	2119	8690		80+	0	0	0		80+	8148	2258	5889
	Total	5484962	2677456	2807506		Total	1063792	421279	642514		Total	35754	16104	19650		Total	70585	35399	35186
	2045					2045					2045					2045
	0-4	492721	248908	243812		0-4	6378	3225	3152		0-4	1336	677	659		0-4	4308	2446	1861
	5-9	481927	243082	238845		5-9	6223	3142	3080		5-9	0	0	0		5-9	362	233	129
	10-14	475048	239371	235677		10-14	5864	2958	2906		10-14	0	0	0		10-14	295	198	97
	15-19	470276	236669	233607		15-19	13153	5019	8135		15-19	3019	905	2113		15-19	535	334	202
	20-24	462526	232482	230044		20-24	41190	15185	26004		20-24	7168	2766	4402		20-24	1064	575	489
	25-29	448500	225802	222698		25-29	73507	28976	44532		25-29	7136	3191	3945		25-29	2581	1148	1433
	30-34	421927	213299	208629		30-34	93693	39300	54393		30-34	5688	2795	2893		30-34	3688	1676	2012
	35-39	390769	197766	193003		35-39	105228	45879	59350		35-39	4119	2105	2014		35-39	5169	2484	2685
	40-44	358971	181029	177942		40-44	108920	47707	61214		40-44	2857	1446	1411		40-44	5061	2635	2426
	45-49	341823	171190	170634		45-49	115170	49334	65836		45-49	1980	970	1010		45-49	5295	2945	2350
	50-54	316157	155327	160830		50-54	121842	50023	71819		50-54	1267	610	657		50-54	5508	3246	2262
	55-59	268712	128014	140698		55-59	118652	46935	71717		55-59	731	369	362		55-59	5766	3428	2338
	60-64	212181	91163	121018		60-64	100848	35997	64851		60-64	435	229	205		60-64	6305	3634	2670
	65-69	157533	63350	94183		65-69	74211	25163	49048		65-69	305	162	143		65-69	6578	3639	2939
	70-74	106102	37219	68883		70-74	45051	13559	31493		70-74	238	97	141		70-74	6133	3032	3100
	75-79	57783	17235	40548		75-79	19933	5157	14776		75-79	55	33	22		75-79	4570	1954	2615
	80+	53232	11760	41472		80+	11561	2256	9306		80+	0	0	0		80+	8280	2288	5992
	Total	5516188	2693666	2822522		Total	1061424	419814	641610		Total	36334	16356	19978		Total	71498	35896	35602
	2046					2046					2046					2046
	0-4	494051	249580	244471		0-4	6304	3188	3116		0-4	1328	673	655		0-4	4316	2451	1865
	5-9	483139	243693	239446		5-9	6138	3099	3038		5-9	0	0	0		5-9	362	233	128
	10-14	475812	239756	236056		10-14	5781	2916	2865		10-14	0	0	0		10-14	294	198	96
	15-19	470748	236908	233841		15-19	13113	4975	8138		15-19	3102	930	2172		15-19	534	333	201
	20-24	463685	233062	230622		20-24	41079	15133	25946		20-24	7383	2847	4536		20-24	1060	574	486
	25-29	449089	226074	223016		25-29	73135	28859	44276		25-29	7346	3281	4065		25-29	2563	1141	1421
	30-34	424676	214741	209935		30-34	93480	39260	54220		30-34	5892	2892	3000		30-34	3685	1674	2011
	35-39	392134	198627	193507		35-39	103800	45314	58486		35-39	4269	2180	2090		35-39	5150	2473	2677
	40-44	359557	181375	178182		40-44	107141	47003	60138		40-44	2961	1495	1465		40-44	5043	2622	2421
	45-49	339677	170208	169469		45-49	112049	48155	63894		45-49	2041	996	1045		45-49	5255	2919	2336
	50-54	317126	156056	161071		50-54	118492	48770	69722		50-54	1329	637	692		50-54	5516	3250	2266
	55-59	273922	130698	143224		55-59	118153	46693	71460		55-59	779	392	387		55-59	5852	3482	2370
	60-64	215361	93730	121631		60-64	101370	36520	64851		60-64	457	244	213		60-64	6376	3705	2671
	65-69	163188	65992	97196		65-69	77453	26265	51189		65-69	323	173	150		65-69	6804	3780	3023
	70-74	109950	38883	71068		70-74	48064	14486	33579		70-74	248	103	145		70-74	6379	3172	3207
	75-79	60739	18227	42512		75-79	21930	5689	16241		75-79	59	36	24		75-79	4801	2064	2737
	80+	53941	11911	42030		80+	12340	2403	9937		80+	0	0	0		80+	8401	2318	6083
	Total	5546796	2709520	2837276		Total	1059824	418730	641094		Total	37517	16879	20638		Total	72389	36391	35998
	2047					2047					2047					2047
	0-4	495369	250246	245123		0-4	6240	3156	3085		0-4	1317	667	650		0-4	4324	2456	1868
	5-9	484388	244323	240065		5-9	6047	3054	2994		5-9	0	0	0		5-9	361	233	128
	10-14	476692	240200	236492		10-14	5712	2881	2830		10-14	0	0	0		10-14	294	198	96
	15-19	471230	237150	234079		15-19	13026	4922	8104		15-19	3063	918	2146		15-19	533	332	201
	20-24	464584	233513	231071		20-24	40910	15050	25860		20-24	7301	2814	4487		20-24	1057	573	484
	25-29	449878	226455	223423		25-29	72823	28762	44061		25-29	7266	3242	4024		25-29	2545	1136	1410
	30-34	427182	216020	211161		30-34	93413	39283	54130		30-34	5856	2871	2984		30-34	3678	1673	2005
	35-39	393215	199311	193904		35-39	102025	44566	57460		35-39	4252	2169	2083		35-39	5118	2456	2662
	40-44	360626	182025	178601		40-44	105709	46468	59240		40-44	2950	1488	1462		40-44	5027	2613	2414
	45-49	337842	169351	168492		45-49	109261	47093	62168		45-49	2022	984	1038		45-49	5212	2893	2319
	50-54	317416	156433	160983		50-54	115076	47516	67560		50-54	1335	637	698		50-54	5512	3247	2264
	55-59	278539	133141	145398		55-59	117025	46242	70783		55-59	796	400	397		55-59	5927	3531	2396
	60-64	219408	96765	122643		60-64	101993	37113	64881		60-64	465	251	214		60-64	6477	3799	2678
	65-69	168258	68198	100060		65-69	80169	27103	53067		65-69	327	176	151		65-69	7005	3901	3104
	70-74	113123	40384	72739		70-74	50709	15322	35388		70-74	246	104	142		70-74	6583	3296	3287
	75-79	64432	19418	45014		75-79	24289	6300	17989		75-79	61	37	24		75-79	5095	2199	2896
	80+	54608	12077	42531		80+	13151	2564	10587		80+	0	0	0		80+	8514	2351	6162
	Total	5576791	2725011	2851780		Total	1057578	417393	640186		Total	37258	16758	20500		Total	73262	36886	36376
	2048					2048					2048					2048
	0-4	496664	250900	245764		0-4	6187	3129	3058		0-4	1310	663	646		0-4	4332	2460	1871
	5-9	485673	244971	240702		5-9	5956	3008	2948		5-9	0	0	0		5-9	361	233	128
	10-14	477704	240710	236994		10-14	5653	2851	2801		10-14	0	0	0		10-14	293	198	96
	15-19	471741	237408	234332		15-19	12938	4873	8065		15-19	3060	916	2144		15-19	532	331	200
	20-24	465270	233857	231412		20-24	40765	14969	25796		20-24	7298	2811	4486		20-24	1055	572	483
	25-29	450589	226793	223795		25-29	72656	28725	43932		25-29	7265	3238	4027		25-29	2528	1131	1397
	30-34	429934	217402	212532		30-34	93473	39351	54122		30-34	5888	2884	3004		30-34	3669	1671	1998
	35-39	394849	200253	194596		35-39	100644	43989	56654		35-39	4285	2183	2101		35-39	5090	2442	2648
	40-44	361308	182527	178781		40-44	104113	45861	58252		40-44	2969	1496	1473		40-44	5001	2600	2400
	45-49	336270	168599	167671		45-49	106730	46122	60608		45-49	2026	983	1043		45-49	5167	2866	2302
	50-54	317149	156502	160647		50-54	111773	46313	65460		50-54	1352	643	709		50-54	5499	3239	2259
	55-59	282457	135273	147185		55-59	115328	45601	69726		55-59	822	411	411		55-59	5991	3573	2418
	60-64	224215	100228	123986		60-64	102633	37754	64879		60-64	481	262	219		60-64	6608	3916	2692
	65-69	172475	69884	102591		65-69	82244	27649	54595		65-69	334	181	154		65-69	7171	3995	3176
	70-74	116017	41826	74191		70-74	53104	16093	37010		70-74	248	107	141		70-74	6765	3412	3353
	75-79	68455	20707	47748		75-79	26869	6958	19911		75-79	63	38	25		75-79	5422	2346	3076
	80+	55412	12297	43114		80+	14048	2747	11302		80+	0	0	0		80+	8638	2393	6246
	Total	5606180	2740139	2866041		Total	1055114	415994	639120		Total	37399	16816	20583		Total	74123	37379	36745
	2049					2049					2049					2049
	0-4	497929	251539	246390		0-4	6145	3107	3037		0-4	1305	661	644		0-4	4340	2465	1875
	5-9	486985	245633	241352		5-9	5868	2963	2905		5-9	0	0	0		5-9	361	233	128
	10-14	478828	241276	237552		10-14	5596	2823	2773		10-14	0	0	0		10-14	293	198	95
	15-19	472310	237695	234614		15-19	12867	4831	8036		15-19	3079	922	2158		15-19	531	331	200
	20-24	465807	234128	231679		20-24	40687	14911	25776		20-24	7345	2828	4517		20-24	1054	571	482
	25-29	451753	227360	224393		25-29	72680	28756	43924		25-29	7323	3261	4062		25-29	2517	1128	1389
	30-34	431493	218163	213330		30-34	93307	39315	53991		30-34	5947	2910	3037		30-34	3649	1665	1984
	35-39	396638	201245	195393		35-39	99812	43667	56145		35-39	4345	2212	2133		35-39	5065	2431	2634
	40-44	363282	183723	179559		40-44	102849	45399	57450		40-44	3021	1521	1501		40-44	4989	2596	2393
	45-49	334749	167847	166902		45-49	104327	45179	59148		45-49	2045	989	1056		45-49	5120	2838	2283
	50-54	316371	156285	160086		50-54	108635	45179	63456		50-54	1374	651	723		50-54	5477	3226	2251
	55-59	285366	136937	148430		55-59	113053	44765	68288		55-59	851	424	427		55-59	6037	3604	2433
	60-64	229913	104181	125732		60-64	103314	38458	64857		60-64	504	277	227		60-64	6775	4060	2716
	65-69	175570	70979	104591		65-69	83568	27883	55685		65-69	343	185	158		65-69	7288	4056	3232
	70-74	119114	43324	75790		70-74	55432	16839	38594		70-74	252	110	142		70-74	6952	3530	3421
	75-79	72271	21966	50305		75-79	29442	7614	21829		75-79	65	40	25		75-79	5741	2492	3249
	80+	56569	12616	43953		80+	15118	2968	12150		80+	0	0	0		80+	8807	2451	6356
	Total	5634947	2754898	2880049		Total	1052701	414658	638043		Total	37799	16991	20809		Total	74997	37875	37122
	2050					2050					2050					2050
	0-4	499167	252165	247003		0-4	6112	3091	3021		0-4	1303	660	643		0-4	4349	2470	1878
	5-9	488315	246304	242011		5-9	5787	2922	2865		5-9	0	0	0		5-9	361	233	128
	10-14	480011	241873	238139		10-14	5532	2791	2741		10-14	0	0	0		10-14	293	198	95
	15-19	472965	238025	234940		15-19	12828	4801	8027		15-19	3116	932	2184		15-19	530	330	199
	20-24	466287	234371	231916		20-24	40705	14889	25816		20-24	7430	2860	4570		20-24	1053	571	482
	25-29	453271	228110	225161		25-29	72828	28823	44005		25-29	7427	3305	4122		25-29	2510	1127	1383
	30-34	432180	218470	213709		30-34	93018	39221	53797		30-34	6025	2945	3080		30-34	3623	1655	1967
	35-39	399315	202673	196642		35-39	99489	43575	55913		35-39	4434	2255	2179		35-39	5052	2426	2626
	40-44	365173	184863	180310		40-44	101883	45069	56814		40-44	3085	1552	1534		40-44	4977	2592	2385
	45-49	334003	167492	166511		45-49	102282	44378	57905		45-49	2078	1003	1075		45-49	5082	2815	2267
	50-54	314854	155672	159182		50-54	105602	44080	61522		50-54	1398	660	738		50-54	5443	3206	2237
	55-59	287208	138089	149120		55-59	110313	43774	66539		55-59	883	438	445		55-59	6063	3623	2440
	60-64	236454	108585	127868		60-64	103995	39202	64792		60-64	533	295	238		60-64	6980	4231	2749
	65-69	177442	71492	105950		65-69	84106	27820	56286		65-69	351	190	162		65-69	7350	4083	3267
	70-74	122692	44929	77762		70-74	57809	17572	40237		70-74	260	115	145		70-74	7160	3656	3504
	75-79	75546	23116	52431		75-79	31833	8231	23602		75-79	67	42	25		75-79	6024	2627	3397
	80+	58184	13054	45130		80+	16408	3235	13173		80+	0	0	0		80+	9044	2532	6512
	Total	5663066	2769282	2893784		Total	1050532	413476	637057		Total	38390	17251	21139		Total	75893	38376	37517

## Sheet: North West
		Population					HIV age distribution					New infections					Deaths					Births
		Male	Female	Total			Male	Female	Total			Male	Female	Total			Male	Female	Total
	2013					2013					2013					2013					2013	36790
	0-4	343601	173377	170224		0-4	3551	1794	1756		0-4	1037	526	512		0-4	4412	2456	1956		2014	36996
	5-9	357619	179944	177675		5-9	9527	4800	4727		5-9	0	0	0		5-9	766	437	328		2015	37270
	10-14	364614	183544	181070		10-14	5159	2600	2558		10-14	0	0	0		10-14	660	384	276		2016	37796
	15-19	354608	177096	177512		15-19	11311	3430	7881		15-19	4395	1322	3073		15-19	735	421	314		2017	38259
	20-24	311782	155415	156367		20-24	40364	14162	26202		20-24	9040	3538	5501		20-24	1095	551	545		2018	38707
	25-29	264733	130115	134617		25-29	62977	24352	38626		25-29	7600	3411	4190		25-29	2863	1206	1658		2019	39111
	30-34	241221	115940	125281		30-34	72776	29766	43010		30-34	5795	2757	3037		30-34	4532	1976	2555		2020	39457
	35-39	203382	97506	105876		35-39	62263	27021	35242		35-39	4022	1941	2081		35-39	6207	2901	3307		2021	40050
	40-44	165222	76816	88406		40-44	42961	18873	24087		40-44	2770	1250	1521		40-44	5143	2532	2611		2022	40577
	45-49	129005	58042	70963		45-49	25853	11096	14758		45-49	1792	738	1054		45-49	4035	2032	2004		2023	41012
	50-54	115170	50525	64646		50-54	16313	6612	9701		50-54	1285	499	785		50-54	3406	1749	1657		2024	41393
	55-59	99865	44929	54935		55-59	10291	4201	6090		55-59	860	364	497		55-59	3060	1637	1423		2025	41721
	60-64	80186	37017	43169		60-64	6152	2702	3451		60-64	562	281	282		60-64	3092	1782	1310		2026	41982
	65-69	60730	26674	34057		65-69	3763	1734	2030		65-69	405	208	197		65-69	3127	1773	1353		2027	42147
	70-74	39830	15646	24184		70-74	2307	979	1328		70-74	286	119	168		70-74	2807	1454	1353		2028	42217
	75-79	23945	8017	15928		75-79	1084	443	642		75-79	66	41	25		75-79	2312	1028	1284		2029	42252
	80+	17772	4728	13045		80+	294	121	173		80+	0	0	0		80+	3084	977	2107		2030	42260
	Total	3173286	1535330	1637956		Total	376945	154685	222260		Total	39917	16995	22922		Total	51335	25293	26042		2031	42236
	2014					2014					2014					2014					2032	42197
	0-4	343434	173391	170044		0-4	3462	1750	1711		0-4	1072	543	529		0-4	4301	2414	1887		2033	42145
	5-9	351572	176781	174791		5-9	8344	4203	4142		5-9	0	0	0		5-9	692	402	290		2034	42085
	10-14	365486	183985	181501		10-14	5770	2909	2861		10-14	0	0	0		10-14	669	390	279		2035	42028
	15-19	357757	178918	178839		15-19	12113	3744	8370		15-19	4536	1369	3166		15-19	719	421	298		2036	42007
	20-24	321519	160184	161335		20-24	42971	15078	27892		20-24	9494	3722	5771		20-24	1093	561	533		2037	42052
	25-29	267871	132990	134881		25-29	65028	25474	39554		25-29	7810	3550	4261		25-29	2543	1124	1419		2038	42142
	30-34	244597	117383	127214		30-34	75260	30634	44626		30-34	5960	2842	3118		30-34	3936	1763	2173		2039	42247
	35-39	204435	98453	105982		35-39	64513	27891	36622		35-39	4082	1990	2092		35-39	5396	2578	2818		2040	42363
	40-44	170128	79379	90749		40-44	46250	20171	26080		40-44	2869	1307	1562		40-44	4656	2335	2321		2041	42522
	45-49	129830	58686	71144		45-49	27549	11754	15795		45-49	1818	756	1062		45-49	3588	1845	1743		2042	42739
	50-54	114530	50049	64481		50-54	17290	6916	10373		50-54	1293	502	790		50-54	3062	1596	1466		2043	42993
	55-59	100781	44666	56114		55-59	11096	4419	6677		55-59	881	368	514		55-59	2877	1542	1336		2044	43253
	60-64	80893	37052	43841		60-64	6618	2852	3765		60-64	577	286	291		60-64	2983	1723	1260		2045	43515
	65-69	61821	27189	34632		65-69	4072	1857	2215		65-69	420	217	203		65-69	3102	1765	1337		2046	43793
	70-74	40982	16184	24798		70-74	2513	1061	1452		70-74	300	125	175		70-74	2843	1475	1368		2047	44088
	75-79	24206	8185	16021		75-79	1168	474	694		75-79	69	43	26		75-79	2310	1032	1278		2048	44387
	80+	18430	4902	13528		80+	328	132	196		80+	0	0	0		80+	3199	1005	2194		2049	44672
	Total	3198273	1548377	1649896		Total	394345	161319	233025		Total	41181	17621	23560		Total	47973	23972	24001		2050	44939
	2015					2015					2015					2015
	0-4	344598	173963	170635		0-4	3911	1977	1934		0-4	1106	560	545		0-4	4211	2360	1851
	5-9	344948	173450	171498		5-9	6662	3354	3308		5-9	0	0	0		5-9	578	342	235
	10-14	366103	184301	181802		10-14	6416	3235	3182		10-14	0	0	0		10-14	631	369	262
	15-19	359857	180208	179650		15-19	12591	3987	8604		15-19	4300	1303	2997		15-19	685	405	281
	20-24	330801	164781	166020		20-24	44859	15720	29139		20-24	9179	3608	5572		20-24	1088	562	526
	25-29	272386	136461	135924		25-29	67169	26607	40563		25-29	7433	3417	4015		25-29	2187	1018	1168
	30-34	248566	119029	129537		30-34	78087	31615	46473		30-34	5649	2699	2950		30-34	3212	1487	1725
	35-39	207478	100153	107325		35-39	67708	29126	38582		35-39	3843	1889	1954		35-39	4375	2153	2222
	40-44	174600	81829	92771		40-44	49931	21661	28270		40-44	2716	1251	1466		40-44	3893	2007	1887
	45-49	132472	60136	72336		45-49	30049	12767	17283		45-49	1717	721	996		45-49	3031	1599	1433
	50-54	114343	49884	64460		50-54	18655	7403	11251		50-54	1199	467	732		50-54	2640	1404	1236
	55-59	101527	44425	57102		55-59	12083	4715	7367		55-59	829	342	486		55-59	2633	1420	1212
	60-64	81914	37118	44796		60-64	7235	3051	4184		60-64	547	269	278		60-64	2845	1649	1195
	65-69	62836	27619	35217		65-69	4441	1999	2442		65-69	401	207	194		65-69	3039	1740	1300
	70-74	42169	16750	25419		70-74	2754	1160	1594		70-74	290	122	168		70-74	2852	1491	1360
	75-79	24656	8413	16243		75-79	1287	517	770		75-79	67	41	25		75-79	2303	1040	1262
	80+	19032	5070	13962		80+	374	148	226		80+	0	0	0		80+	3275	1030	2245
	Total	3228287	1563589	1664698		Total	414212	169041	245171		Total	39276	16897	22379		Total	43479	22078	21401
	2016					2016					2016					2016
	0-4	347827	175601	172226		0-4	4666	2359	2307		0-4	1141	578	563		0-4	4142	2304	1837
	5-9	340057	171047	169011		5-9	4975	2505	2469		5-9	0	0	0		5-9	467	282	185
	10-14	364406	183378	181028		10-14	6842	3447	3395		10-14	0	0	0		10-14	561	331	229
	15-19	360865	180961	179904		15-19	12777	4175	8602		15-19	3931	1194	2737		15-19	633	375	258
	20-24	339040	168923	170116		20-24	45711	15979	29732		20-24	8573	3376	5198		20-24	1054	551	503
	25-29	283000	141514	141486		25-29	70657	27859	42797		25-29	6995	3219	3777		25-29	1858	901	957
	30-34	248114	119936	128178		30-34	79384	32375	47009		30-34	5077	2461	2616		30-34	2463	1196	1267
	35-39	212885	102673	110212		35-39	71900	30708	41193		35-39	3530	1744	1786		35-39	3325	1694	1631
	40-44	178595	84142	94453		40-44	53939	23330	30609		40-44	2470	1151	1319		40-44	3028	1614	1415
	45-49	137146	62484	74662		45-49	33413	14159	19254		45-49	1586	672	914		45-49	2494	1349	1146
	50-54	114558	50030	64528		50-54	20366	8069	12297		50-54	1075	421	654		50-54	2257	1224	1033
	55-59	102113	44226	57887		55-59	13224	5085	8139		55-59	751	308	443		55-59	2397	1299	1098
	60-64	83281	37228	46053		60-64	8002	3294	4708		60-64	503	245	258		60-64	2718	1572	1146
	65-69	63770	27978	35791		65-69	4863	2158	2705		65-69	369	190	179		65-69	2972	1703	1270
	70-74	43382	17341	26041		70-74	3024	1273	1750		70-74	271	115	156		70-74	2861	1503	1359
	75-79	25303	8703	16600		75-79	1438	571	867		75-79	63	39	24		75-79	2315	1052	1263
	80+	19576	5234	14342		80+	435	169	265		80+	0	0	0		80+	3346	1053	2293
	Total	3263918	1581399	1682519		Total	435614	177514	258100		Total	36334	15711	20623		Total	38892	20003	18889
	2017					2017					2017					2017
	0-4	351962	177723	174239		0-4	6055	3062	2993		0-4	1490	755	736		0-4	4132	2288	1845
	5-9	338772	170498	168274		5-9	3404	1715	1689		5-9	0	0	0		5-9	389	241	148
	10-14	359405	180722	178683		10-14	6848	3448	3400		10-14	0	0	0		10-14	483	290	194
	15-19	361195	181369	179826		15-19	12757	4324	8433		15-19	3535	1076	2459		15-19	606	359	247
	20-24	345675	172293	173382		20-24	45467	15841	29626		20-24	7871	3102	4770		20-24	1018	540	479
	25-29	293713	146633	147079		25-29	73326	28741	44585		25-29	6505	2993	3512		25-29	1712	850	862
	30-34	249724	121828	127896		30-34	80853	33190	47664		30-34	4549	2234	2315		30-34	2120	1063	1056
	35-39	218800	105316	113485		35-39	76031	32227	43805		35-39	3206	1588	1617		35-39	2851	1482	1369
	40-44	182038	86235	95803		40-44	57850	24974	32876		40-44	2205	1040	1166		40-44	2628	1431	1197
	45-49	143307	65498	77810		45-49	37330	15782	21548		45-49	1454	621	833		45-49	2296	1260	1036
	50-54	115076	50436	64640		50-54	22258	8841	13417		50-54	950	375	576		50-54	2092	1149	944
	55-59	102530	44051	58479		55-59	14415	5482	8932		55-59	668	272	396		55-59	2288	1240	1048
	60-64	84845	37337	47508		60-64	8852	3551	5301		60-64	455	219	237		60-64	2676	1535	1141
	65-69	64623	28269	36354		65-69	5301	2314	2987		65-69	333	172	162		65-69	2948	1687	1261
	70-74	44595	17928	26667		70-74	3298	1388	1910		70-74	249	106	143		70-74	2899	1529	1369
	75-79	26094	9040	17054		75-79	1606	631	975		75-79	58	36	22		75-79	2358	1079	1279
	80+	20085	5397	14687		80+	506	194	312		80+	0	0	0		80+	3415	1079	2337
	Total	3302440	1600573	1701867		Total	456157	185705	270452		Total	33530	14588	18942		Total	36912	19101	17811
	2018					2018					2018					2018
	0-4	356568	180102	176465		0-4	7184	3633	3551		0-4	1522	771	751		0-4	4110	2269	1840
	5-9	338904	170634	168270		5-9	2505	1263	1241		5-9	0	0	0		5-9	343	216	127
	10-14	353237	177504	175733		10-14	6445	3243	3202		10-14	0	0	0		10-14	424	257	167
	15-19	361683	181785	179898		15-19	12859	4513	8346		15-19	3419	1042	2377		15-19	590	351	239
	20-24	350443	174800	175643		20-24	44799	15594	29205		20-24	7742	3050	4692		20-24	995	530	466
	25-29	304235	151696	152539		25-29	75446	29401	46045		25-29	6516	2996	3520		25-29	1688	840	848
	30-34	252936	124516	128421		30-34	82545	34107	48438		30-34	4428	2199	2229		30-34	2022	1028	994
	35-39	224685	107870	116815		35-39	79915	33625	46291		35-39	3136	1557	1579		35-39	2724	1418	1306
	40-44	185269	88211	97058		40-44	61659	26574	35085		40-44	2118	1010	1109		40-44	2520	1378	1142
	45-49	150086	68815	81271		45-49	41581	17541	24040		45-49	1436	618	818		45-49	2303	1268	1035
	50-54	116176	51183	64993		50-54	24373	9729	14644		50-54	907	361	547		50-54	2062	1138	924
	55-59	102803	43913	58890		55-59	15651	5908	9743		55-59	638	259	379		55-59	2249	1215	1034
	60-64	86418	37416	49002		60-64	9767	3821	5946		60-64	443	210	233		60-64	2674	1518	1157
	65-69	65482	28505	36977		65-69	5769	2472	3296		65-69	324	166	158		65-69	2944	1681	1263
	70-74	45760	18476	27284		70-74	3581	1503	2078		70-74	246	105	141		70-74	2941	1560	1381
	75-79	26989	9413	17576		75-79	1782	695	1088		75-79	58	36	22		75-79	2413	1112	1301
	80+	20598	5568	15030		80+	588	222	366		80+	0	0	0		80+	3480	1107	2373
	Total	3342273	1620408	1721865		Total	476450	193844	282606		Total	32933	14380	18553		Total	36482	18886	17596
	2019					2019					2019					2019
	0-4	361210	182505	178704		0-4	7979	4035	3944		0-4	1547	784	763		0-4	4081	2242	1839
	5-9	339038	170819	168219		5-9	2645	1334	1310		5-9	0	0	0		5-9	324	205	120
	10-14	347376	174448	172928		10-14	5396	2714	2682		10-14	0	0	0		10-14	360	222	137
	15-19	362578	182246	180332		15-19	13061	4704	8357		15-19	3389	1032	2357		15-19	580	344	236
	20-24	353702	176675	177027		20-24	44063	15383	28679		20-24	7769	3061	4708		20-24	982	522	459
	25-29	314208	156538	157670		25-29	77039	29874	47165		25-29	6685	3070	3615		25-29	1710	846	864
	30-34	257422	127849	129574		30-34	84395	35107	49288		30-34	4451	2233	2218		30-34	2009	1027	982
	35-39	230298	110256	120042		35-39	83479	34879	48600		35-39	3146	1563	1583		35-39	2708	1401	1307
	40-44	188975	90328	98647		40-44	65527	28180	37348		40-44	2094	1008	1086		40-44	2514	1371	1142
	45-49	156492	72038	84454		45-49	45896	19334	26562		45-49	1446	628	818		45-49	2371	1303	1068
	50-54	118258	52392	65866		50-54	26787	10748	16039		50-54	895	359	536		50-54	2088	1153	936
	55-59	103044	43868	59176		55-59	16959	6377	10582		55-59	624	253	371		55-59	2240	1203	1038
	60-64	87784	37441	50343		60-64	10719	4101	6618		60-64	440	206	234		60-64	2688	1505	1183
	65-69	66455	28712	37743		65-69	6281	2636	3645		65-69	323	165	158		65-69	2956	1677	1279
	70-74	46829	18955	27874		70-74	3874	1617	2257		70-74	248	106	141		70-74	2987	1587	1401
	75-79	27925	9809	18116		75-79	1961	762	1200		75-79	59	37	22		75-79	2480	1149	1331
	80+	21153	5756	15397		80+	680	252	429		80+	0	0	0		80+	3556	1138	2418
	Total	3382746	1640635	1742112		Total	496740	202036	294704		Total	33116	14505	18611		Total	36635	18895	17740
	2020					2020					2020					2020
	0-4	365644	184804	180839		0-4	8251	4174	4078		0-4	1562	791	771		0-4	4040	2208	1832
	5-9	340399	171514	168885		5-9	3393	1712	1681		5-9	0	0	0		5-9	315	198	117
	10-14	341398	171457	169940		10-14	4312	2168	2144		10-14	0	0	0		10-14	307	194	114
	15-19	363055	182500	180555		15-19	13226	4855	8371		15-19	3303	1005	2299		15-19	568	337	231
	20-24	355894	178014	177880		20-24	43248	15185	28062		20-24	7645	3011	4634		20-24	975	516	458
	25-29	323586	161168	162419		25-29	78043	30146	47897		25-29	6741	3093	3649		25-29	1750	858	892
	30-34	262688	131569	131119		30-34	86137	36069	50067		30-34	4427	2239	2188		30-34	2031	1041	990
	35-39	235578	112476	123102		35-39	86639	35956	50683		35-39	3109	1545	1564		35-39	2729	1402	1327
	40-44	193622	92757	100865		40-44	69529	29800	39729		40-44	2052	995	1057		40-44	2549	1384	1165
	45-49	161918	74910	87007		45-49	50029	21069	28960		45-49	1423	624	799		45-49	2448	1343	1105
	50-54	121539	54125	67414		50-54	29544	11906	17638		50-54	878	355	523		50-54	2144	1183	961
	55-59	103383	43967	59416		55-59	18355	6896	11459		55-59	600	244	357		55-59	2243	1198	1045
	60-64	88819	37411	51408		60-64	11676	4385	7290		60-64	429	199	230		60-64	2698	1492	1206
	65-69	67599	28900	38699		65-69	6840	2803	4037		65-69	317	161	157		65-69	2975	1673	1302
	70-74	47793	19353	28440		70-74	4172	1724	2447		70-74	245	105	140		70-74	3026	1607	1419
	75-79	28857	10215	18643		75-79	2139	830	1309		75-79	59	38	22		75-79	2547	1188	1359
	80+	21778	5968	15810		80+	783	284	499		80+	0	0	0		80+	3642	1174	2468
	Total	3423549	1661107	1762441		Total	516317	209963	306353		Total	32791	14404	18387		Total	36988	18994	17994
	2021					2021					2021					2021
	0-4	369832	186962	182870		0-4	8124	4110	4014		0-4	1602	812	790		0-4	4088	2235	1853
	5-9	343741	173223	170517		5-9	4498	2270	2228		5-9	0	0	0		5-9	319	200	119
	10-14	337271	169446	167825		10-14	3351	1685	1665		10-14	0	0	0		10-14	274	176	98
	15-19	361264	181539	179724		15-19	13316	4943	8374		15-19	3235	983	2252		15-19	562	333	228
	20-24	356951	178793	178158		20-24	42510	15051	27459		20-24	7544	2970	4574		20-24	983	521	461
	25-29	331801	165300	166501		25-29	78444	30224	48220		25-29	6821	3125	3696		25-29	1809	882	927
	30-34	273301	136614	136687		30-34	89534	37275	52259		30-34	4518	2282	2235		30-34	2121	1082	1040
	35-39	235777	113637	122140		35-39	87564	36592	50972		35-39	3028	1524	1504		35-39	2729	1410	1319
	40-44	199471	95496	103976		40-44	73751	31424	42327		40-44	2039	993	1046		40-44	2626	1420	1206
	45-49	166154	77318	88837		45-49	53868	22698	31169		45-49	1398	620	778		45-49	2532	1391	1141
	50-54	126170	56426	69743		50-54	32713	13219	19495		50-54	875	356	519		50-54	2246	1240	1006
	55-59	103749	44190	59559		55-59	19833	7468	12364		55-59	581	237	344		55-59	2273	1213	1060
	60-64	89498	37318	52180		60-64	12629	4674	7955		60-64	419	193	226		60-64	2729	1495	1234
	65-69	68904	29056	39848		65-69	7455	2974	4480		65-69	314	157	157		65-69	3031	1686	1345
	70-74	48616	19661	28955		70-74	4473	1826	2647		70-74	243	104	139		70-74	3084	1636	1449
	75-79	29759	10614	19144		75-79	2316	899	1417		75-79	60	38	22		75-79	2634	1235	1398
	80+	22452	6197	16255		80+	896	319	576		80+	0	0	0		80+	3756	1219	2537
	Total	3464710	1681791	1782920		Total	535273	217650	317623		Total	32677	14395	18283		Total	37796	19376	18420
	2022					2022					2022					2022
	0-4	374025	189110	184915		0-4	7883	3989	3894		0-4	1616	819	797		0-4	4137	2262	1875
	5-9	347729	175281	172448		5-9	5720	2888	2833		5-9	0	0	0		5-9	326	204	122
	10-14	336667	169245	167421		10-14	2444	1230	1214		10-14	0	0	0		10-14	253	166	87
	15-19	356435	178980	177455		15-19	13284	4961	8324		15-19	3156	959	2198		15-19	549	326	223
	20-24	357291	179205	178086		20-24	41896	14974	26922		20-24	7423	2920	4503		20-24	991	527	464
	25-29	338345	168639	169707		25-29	78247	30103	48144		25-29	6866	3140	3725		25-29	1866	906	960
	30-34	283761	141628	142134		30-34	92444	38284	54160		30-34	4611	2326	2285		30-34	2215	1124	1091
	35-39	237530	115561	121969		35-39	88782	37355	51427		35-39	2978	1516	1462		35-39	2750	1430	1320
	40-44	205312	98127	107186		40-44	77707	32899	44808		40-44	2029	990	1039		40-44	2703	1456	1247
	45-49	169507	79351	90156		45-49	57428	24218	33210		45-49	1366	613	754		45-49	2601	1433	1169
	50-54	131908	59207	72701		50-54	36272	14677	21596		50-54	878	360	518		50-54	2367	1308	1059
	55-59	104220	44566	59654		55-59	21408	8102	13306		55-59	562	230	332		55-59	2306	1233	1074
	60-64	89911	37194	52717		60-64	13587	4970	8617		60-64	408	187	221		60-64	2752	1496	1256
	65-69	70302	29174	41128		65-69	8121	3150	4971		65-69	311	154	157		65-69	3090	1697	1393
	70-74	49333	19897	29436		70-74	4782	1924	2858		70-74	240	103	137		70-74	3135	1658	1476
	75-79	30628	10997	19631		75-79	2494	967	1527		75-79	60	39	22		75-79	2718	1281	1436
	80+	23162	6440	16722		80+	1015	356	658		80+	0	0	0		80+	3877	1267	2611
	Total	3506069	1702602	1803466		Total	553515	225047	328468		Total	32506	14355	18151		Total	38637	19774	18863
	2023					2023					2023					2023
	0-4	378232	191255	186977		0-4	7736	3915	3821		0-4	1629	826	804		0-4	4182	2286	1895
	5-9	352208	177605	174603		5-9	6718	3392	3326		5-9	0	0	0		5-9	334	209	125
	10-14	337175	169573	167601		10-14	1911	963	948		10-14	0	0	0		10-14	242	160	82
	15-19	350531	175905	174627		15-19	12946	4825	8121		15-19	3105	942	2163		15-19	530	315	215
	20-24	357764	179612	178151		20-24	41553	14985	26568		20-24	7399	2907	4492		20-24	999	532	467
	25-29	343001	171106	171895		25-29	77605	29862	47743		25-29	6963	3179	3784		25-29	1916	926	990
	30-34	293928	146543	147385		30-34	94877	39112	55766		30-34	4768	2401	2368		30-34	2311	1167	1144
	35-39	240664	118171	122494		35-39	90289	38247	52042		35-39	2993	1540	1454		35-39	2790	1461	1329
	40-44	210955	100590	110365		40-44	81349	34217	47132		40-44	2048	1000	1048		40-44	2777	1490	1287
	45-49	172542	81215	91326		45-49	60837	25665	35172		45-49	1353	613	739		45-49	2661	1470	1192
	50-54	138117	62216	75901		50-54	40091	16232	23859		50-54	894	369	525		50-54	2498	1381	1116
	55-59	105156	45214	59942		55-59	23171	8828	14342		55-59	553	228	325		55-59	2348	1259	1089
	60-64	90140	37078	53062		60-64	14568	5285	9283		60-64	401	183	218		60-64	2770	1497	1273
	65-69	71659	29245	42413		65-69	8831	3332	5499		65-69	312	152	160		65-69	3148	1706	1443
	70-74	50026	20078	29947		70-74	5111	2020	3090		70-74	241	103	138		70-74	3181	1676	1505
	75-79	31438	11344	20095		75-79	2674	1033	1641		75-79	61	39	22		75-79	2796	1324	1472
	80+	23899	6695	17204		80+	1139	395	744		80+	0	0	0		80+	4004	1317	2687
	Total	3547435	1723447	1823988		Total	571407	232308	339099		Total	32721	14482	18239		Total	39488	20177	19312
	2024					2024					2024					2024
	0-4	382410	193374	189036		0-4	7638	3865	3773		0-4	1633	827	805		0-4	4224	2310	1915
	5-9	356716	179945	176772		5-9	7395	3734	3661		5-9	0	0	0		5-9	341	213	128
	10-14	337447	169830	167617		10-14	2184	1101	1083		10-14	0	0	0		10-14	241	160	81
	15-19	345028	173037	171991		15-19	11952	4383	7569		15-19	2972	900	2072		15-19	501	298	203
	20-24	358632	180059	178574		20-24	41231	14957	26274		20-24	7222	2832	4391		20-24	1007	536	471
	25-29	346136	172932	173204		25-29	76574	29522	47052		25-29	6877	3137	3740		25-29	1959	944	1016
	30-34	303506	151219	152287		30-34	96638	39679	56958		30-34	4819	2421	2397		30-34	2405	1209	1196
	35-39	244950	121360	123591		35-39	91924	39195	52729		35-39	2965	1539	1426		35-39	2846	1500	1346
	40-44	216276	102857	113419		40-44	84592	35345	49246		40-44	2023	988	1035		40-44	2847	1522	1325
	45-49	175980	83183	92797		45-49	64264	27090	37174		45-49	1316	602	714		45-49	2723	1507	1217
	50-54	143936	65114	78823		50-54	43911	17794	26117		50-54	886	369	517		50-54	2622	1453	1170
	55-59	106961	46258	60704		55-59	25200	9666	15534		55-59	537	223	314		55-59	2406	1295	1112
	60-64	90305	37023	53282		60-64	15594	5628	9966		60-64	386	175	210		60-64	2787	1501	1287
	65-69	72806	29258	43548		65-69	9557	3515	6041		65-69	305	147	158		65-69	3199	1711	1488
	70-74	50791	20225	30566		70-74	5467	2116	3350		70-74	236	100	136		70-74	3228	1691	1538
	75-79	32166	11638	20528		75-79	2856	1095	1761		75-79	61	39	22		75-79	2866	1360	1506
	80+	24655	6962	17693		80+	1266	435	832		80+	0	0	0		80+	4134	1370	2764
	Total	3588703	1744272	1844431		Total	588241	239121	349120		Total	32238	14300	17938		Total	40338	20578	19761
	2025					2025					2025					2025
	0-4	386557	195471	191086		0-4	7572	3832	3740		0-4	1636	829	807		0-4	4263	2331	1932
	5-9	361063	182195	178867		5-9	7637	3857	3780		5-9	0	0	0		5-9	347	217	130
	10-14	338833	170537	168296		10-14	2961	1492	1468		10-14	0	0	0		10-14	244	162	83
	15-19	339333	170196	169137		15-19	10850	3885	6965		15-19	2908	877	2031		15-19	474	283	191
	20-24	359087	180299	178789		20-24	41012	14945	26067		20-24	7234	2830	4404		20-24	1011	539	473
	25-29	348203	174217	173986		25-29	75515	29209	46306		25-29	6952	3166	3786		25-29	1996	959	1037
	30-34	312467	155668	156799		30-34	97894	40087	57808		30-34	4994	2504	2490		30-34	2497	1249	1248
	35-39	249947	124895	125052		35-39	93570	40152	53419		35-39	3032	1586	1446		35-39	2913	1544	1368
	40-44	221249	104947	116302		40-44	87489	36320	51169		40-44	2053	1003	1051		40-44	2912	1551	1361
	45-49	180286	85425	94861		45-49	67875	28545	39330		45-49	1323	610	713		45-49	2794	1547	1247
	50-54	148825	67676	81148		50-54	47564	19304	28260		50-54	894	376	518		50-54	2731	1517	1214
	55-59	109846	47757	62090		55-59	27572	10634	16937		55-59	541	226	314		55-59	2485	1342	1143
	60-64	90528	37077	53451		60-64	16704	6018	10686		60-64	381	173	208		60-64	2807	1508	1299
	65-69	73643	29212	44432		65-69	10287	3703	6583		65-69	305	145	160		65-69	3238	1712	1526
	70-74	51675	20346	31330		70-74	5865	2216	3649		70-74	239	100	139		70-74	3280	1703	1578
	75-79	32806	11873	20933		75-79	3041	1153	1888		75-79	62	40	22		75-79	2928	1390	1538
	80+	25418	7236	18181		80+	1397	476	921		80+	0	0	0		80+	4267	1425	2842
	Total	3629765	1765024	1864741		Total	604805	245828	358977		Total	32552	14464	18088		Total	41188	20977	20211
	2026					2026					2026					2026
	0-4	390105	197265	192840		0-4	7506	3798	3708		0-4	1634	828	806		0-4	4295	2349	1947
	5-9	365212	184330	180882		5-9	7518	3798	3720		5-9	0	0	0		5-9	352	219	132
	10-14	342155	172234	169921		10-14	4053	2043	2010		10-14	0	0	0		10-14	252	166	86
	15-19	335401	168289	167111		15-19	9853	3430	6424		15-19	2826	849	1977		15-19	453	271	182
	20-24	357301	179341	177960		20-24	40651	14852	25799		20-24	7110	2777	4333		20-24	1010	537	472
	25-29	349152	174949	174203		25-29	74430	28911	45519		25-29	6901	3139	3762		25-29	2026	971	1056
	30-34	320282	159628	160654		30-34	98504	40276	58228		30-34	5084	2545	2539		30-34	2584	1287	1297
	35-39	259982	129667	130314		35-39	96972	41384	55588		35-39	3114	1626	1488		35-39	3044	1607	1437
	40-44	221415	106038	115377		40-44	88141	36855	51287		40-44	2012	994	1018		40-44	2920	1566	1354
	45-49	185724	87953	97771		45-49	71737	30013	41724		45-49	1323	612	711		45-49	2880	1592	1288
	50-54	152622	69819	82803		50-54	50940	20718	30223		50-54	883	376	507		50-54	2819	1571	1248
	55-59	113962	49762	64200		55-59	30340	11747	18592		55-59	542	228	314		55-59	2589	1402	1187
	60-64	90768	37235	53534		60-64	17888	6453	11434		60-64	371	169	202		60-64	2829	1520	1309
	65-69	74180	29118	45062		65-69	11013	3896	7118		65-69	299	141	158		65-69	3265	1711	1554
	70-74	52693	20444	32249		70-74	6309	2318	3991		70-74	238	98	140		70-74	3339	1713	1626
	75-79	33353	12053	21300		75-79	3230	1207	2023		75-79	61	39	22		75-79	2980	1413	1568
	80+	26185	7514	18672		80+	1530	518	1012		80+	0	0	0		80+	4401	1480	2920
	Total	3670492	1785640	1884853		Total	620617	252218	368399		Total	32399	14422	17976		Total	42038	21375	20663
	2027					2027					2027					2027
	0-4	392985	198721	194264		0-4	7439	3764	3674		0-4	1632	827	805		0-4	4319	2362	1958
	5-9	369390	186466	182924		5-9	7307	3692	3616		5-9	0	0	0		5-9	357	222	134
	10-14	346106	174271	171835		10-14	5247	2646	2601		10-14	0	0	0		10-14	262	172	90
	15-19	334919	168155	166764		15-19	9004	3021	5982		15-19	2801	841	1960		15-19	439	263	176
	20-24	352513	176807	175706		20-24	40055	14652	25403		20-24	6965	2716	4249		20-24	1000	532	468
	25-29	349401	175321	174081		25-29	73444	28658	44786		25-29	6861	3117	3744		25-29	2050	980	1071
	30-34	326471	162818	163653		30-34	98460	40236	58224		30-34	5172	2584	2588		30-34	2660	1319	1340
	35-39	269858	134409	135448		35-39	99939	42449	57490		35-39	3212	1674	1538		35-39	3176	1669	1507
	40-44	223038	107840	115198		40-44	89150	37542	51608		40-44	1999	999	1000		40-44	2947	1591	1356
	45-49	191160	90382	100777		45-49	75375	31351	44024		45-49	1330	616	713		45-49	2964	1635	1329
	50-54	155619	71630	83990		50-54	54076	22040	32036		50-54	871	375	496		50-54	2891	1617	1274
	55-59	119080	52192	66889		55-59	33475	12993	20482		55-59	549	233	316		55-59	2717	1474	1243
	60-64	91098	37522	53576		60-64	19164	6944	12220		60-64	362	166	196		60-64	2855	1537	1318
	65-69	74495	29002	45493		65-69	11747	4096	7650		65-69	294	138	156		65-69	3283	1707	1575
	70-74	53785	20516	33269		70-74	6797	2425	4372		70-74	239	97	142		70-74	3401	1721	1680
	75-79	33835	12191	21644		75-79	3427	1260	2167		75-79	61	39	22		75-79	3025	1430	1595
	80+	26950	7787	19164		80+	1668	561	1107		80+	0	0	0		80+	4534	1535	2999
	Total	3710701	1806027	1904674		Total	635773	258330	377443		Total	32349	14423	17926		Total	42881	21768	21114
	2028					2028					2028					2028
	0-4	395195	199838	195357		0-4	7378	3733	3644		0-4	1625	823	802		0-4	4334	2370	1964
	5-9	373575	188597	184978		5-9	7180	3628	3552		5-9	0	0	0		5-9	362	226	136
	10-14	350547	176573	173974		10-14	6219	3137	3083		10-14	0	0	0		10-14	272	177	95
	15-19	335490	168518	166973		15-19	8513	2785	5727		15-19	2784	836	1948		15-19	433	260	173
	20-24	346687	173776	172911		20-24	39049	14263	24786		20-24	6784	2641	4143		20-24	982	521	461
	25-29	349789	175692	174098		25-29	72680	28471	44209		25-29	6808	3088	3720		25-29	2072	988	1084
	30-34	330829	165164	165665		30-34	97804	39995	57809		30-34	5220	2603	2617		30-34	2722	1345	1377
	35-39	279437	139055	140383		35-39	102408	43323	59085		35-39	3307	1721	1586		35-39	3309	1730	1578
	40-44	225951	110280	115671		40-44	90457	38358	52098		40-44	2000	1010	989		40-44	2992	1626	1366
	45-49	196415	92658	103756		45-49	78713	32538	46176		45-49	1335	619	716		45-49	3045	1675	1370
	50-54	158343	73295	85047		50-54	57080	23299	33781		50-54	858	373	485		50-54	2955	1659	1296
	55-59	124616	54820	69796		55-59	36840	14324	22516		55-59	556	238	319		55-59	2857	1553	1303
	60-64	91838	38041	53797		60-64	20607	7513	13094		60-64	355	164	191		60-64	2894	1563	1330
	65-69	74654	28894	45760		65-69	12497	4312	8186		65-69	288	135	153		65-69	3295	1704	1590
	70-74	54842	20554	34288		70-74	7317	2535	4782		70-74	239	95	143		70-74	3462	1727	1735
	75-79	34309	12296	22013		75-79	3638	1311	2327		75-79	61	39	22		75-79	3067	1444	1624
	80+	27695	8047	19649		80+	1809	603	1206		80+	0	0	0		80+	4665	1588	3077
	Total	3750212	1826098	1924115		Total	650188	264127	386061		Total	32219	14385	17834		Total	43717	22155	21562
	2029					2029					2029					2029
	0-4	396781	200639	196141		0-4	7328	3708	3620		0-4	1613	817	795		0-4	4342	2374	1968
	5-9	377718	190695	187023		5-9	7084	3579	3504		5-9	0	0	0		5-9	368	229	139
	10-14	355016	178890	176126		10-14	6869	3465	3404		10-14	0	0	0		10-14	280	182	98
	15-19	335767	168775	166991		15-19	8677	2894	5783		15-19	2731	820	1911		15-19	436	262	174
	20-24	341308	170979	170329		20-24	37412	13572	23840		20-24	6573	2552	4022		20-24	955	506	449
	25-29	350583	176110	174473		25-29	72061	28284	43777		25-29	6723	3043	3680		25-29	2092	994	1098
	30-34	333717	166891	166827		30-34	96726	39640	57086		30-34	5214	2597	2617		30-34	2773	1366	1408
	35-39	288436	143468	144968		35-39	104252	43962	60290		35-39	3379	1755	1624		35-39	3440	1790	1649
	40-44	229937	113259	116678		40-44	91945	39255	52690		40-44	2003	1022	981		40-44	3053	1669	1384
	45-49	201373	94755	106618		45-49	81704	33561	48143		45-49	1333	619	715		45-49	3121	1711	1410
	50-54	161455	75062	86392		50-54	60136	24551	35586		50-54	843	370	473		50-54	3022	1701	1321
	55-59	129789	57346	72443		55-59	40204	15661	24544		55-59	557	240	317		55-59	2991	1630	1361
	60-64	93352	38899	54452		60-64	22300	8181	14119		60-64	348	162	186		60-64	2953	1602	1352
	65-69	74754	28834	45920		65-69	13287	4551	8736		65-69	280	130	149		65-69	3306	1704	1602
	70-74	55732	20551	35180		70-74	7847	2647	5200		70-74	236	93	143		70-74	3515	1729	1786
	75-79	34844	12381	22463		75-79	3872	1363	2509		75-79	60	38	22		75-79	3112	1455	1657
	80+	28402	8284	20118		80+	1954	644	1310		80+	0	0	0		80+	4790	1637	3153
	Total	3788961	1845818	1943143		Total	663658	269517	394141		Total	31894	14258	17636		Total	44549	22540	22009
	2030					2030					2030					2030
	0-4	397791	201150	196641		0-4	7289	3689	3600		0-4	1598	810	788		0-4	4345	2376	1969
	5-9	381818	192765	189053		5-9	7002	3538	3464		5-9	0	0	0		5-9	374	233	141
	10-14	359330	181122	178208		10-14	7093	3579	3515		10-14	0	0	0		10-14	286	185	100
	15-19	337120	169463	167656		15-19	9342	3242	6101		15-19	2718	815	1904		15-19	447	268	178
	20-24	335749	168213	167535		20-24	35651	12824	22827		20-24	6446	2496	3949		20-24	925	490	435
	25-29	350985	176333	174652		25-29	71478	28094	43384		25-29	6712	3033	3679		25-29	2107	998	1110
	30-34	335578	168096	167482		30-34	95500	39252	56248		30-34	5252	2613	2639		30-34	2816	1382	1434
	35-39	296824	147660	149164		35-39	105546	44419	61127		35-39	3490	1809	1681		35-39	3569	1849	1720
	40-44	234581	116557	118023		40-44	93442	40156	53286		40-44	2040	1049	991		40-44	3123	1717	1406
	45-49	206009	96690	109320		45-49	84362	34438	49924		45-49	1348	626	723		45-49	3191	1744	1447
	50-54	165377	77082	88296		50-54	63375	25832	37543		50-54	844	374	471		50-54	3102	1748	1354
	55-59	134111	59573	74538		55-59	43401	16947	26454		55-59	560	244	316		55-59	3109	1700	1409
	60-64	95822	40147	55675		60-64	24302	8962	15340		60-64	349	163	186		60-64	3041	1655	1386
	65-69	74894	28859	46034		65-69	14143	4826	9318		65-69	275	128	147		65-69	3320	1708	1612
	70-74	56373	20506	35867		70-74	8376	2762	5614		70-74	235	92	144		70-74	3554	1728	1826
	75-79	35470	12449	23021		75-79	4136	1417	2719		75-79	60	38	22		75-79	3163	1464	1699
	80+	29064	8495	20569		80+	2102	683	1418		80+	0	0	0		80+	4908	1681	3227
	Total	3826897	1865162	1961734		Total	676541	274659	401883		Total	31930	14290	17640		Total	45378	22924	22454
	2031					2031					2031					2031
	0-4	398294	201404	196890		0-4	7265	3676	3589		0-4	1584	803	781		0-4	4343	2375	1968
	5-9	385310	194528	190783		5-9	6908	3490	3417		5-9	0	0	0		5-9	379	235	143
	10-14	363451	183239	180212		10-14	6960	3512	3448		10-14	0	0	0		10-14	289	187	101
	15-19	340378	171124	169254		15-19	10373	3758	6615		15-19	2731	817	1914		15-19	465	279	186
	20-24	331924	166366	165559		20-24	34250	12221	22029		20-24	6383	2469	3914		20-24	901	477	424
	25-29	349191	175384	173807		25-29	70649	27786	42863		25-29	6682	3015	3667		25-29	2111	996	1116
	30-34	336364	168769	167595		30-34	94231	38871	55359		30-34	5290	2629	2661		30-34	2851	1394	1457
	35-39	304101	151381	152719		35-39	106206	44665	61542		35-39	3605	1866	1739		35-39	3690	1903	1787
	40-44	243944	121003	122941		40-44	96705	41346	55360		40-44	2126	1092	1034		40-44	3258	1784	1474
	45-49	206133	97702	108431		45-49	84855	34906	49949		45-49	1339	629	709		45-49	3202	1761	1441
	50-54	170355	79364	90991		50-54	66877	27134	39743		50-54	856	380	476		50-54	3198	1800	1398
	55-59	137446	61430	76016		55-59	46351	18152	28199		55-59	561	247	314		55-59	3205	1760	1445
	60-64	99373	41824	57549		60-64	26663	9870	16793		60-64	355	167	188		60-64	3161	1726	1435
	65-69	75038	28965	46073		65-69	15062	5138	9925		65-69	272	127	145		65-69	3338	1718	1620
	70-74	56778	20429	36349		70-74	8902	2880	6022		70-74	234	90	144		70-74	3580	1724	1856
	75-79	36196	12504	23692		75-79	4433	1473	2960		75-79	61	38	23		75-79	3220	1471	1749
	80+	29681	8683	20998		80+	2254	722	1532		80+	0	0	0		80+	5017	1720	3297
	Total	3863957	1884098	1979859		Total	688944	279600	409343		Total	32078	14370	17708		Total	46207	23309	22898
	2032					2032					2032					2032
	0-4	398434	201475	196959		0-4	7252	3670	3582		0-4	1567	794	773		0-4	4338	2372	1965
	5-9	388135	195954	192181		5-9	6804	3438	3366		5-9	0	0	0		5-9	382	238	145
	10-14	367593	185355	182238		10-14	6729	3396	3333		10-14	0	0	0		10-14	291	189	102
	15-19	344248	173113	171134		15-19	11487	4317	7170		15-19	2723	814	1908		15-19	484	291	194
	20-24	331505	166266	165239		20-24	33296	11788	21508		20-24	6333	2450	3883		20-24	890	470	419
	25-29	344456	172890	171567		25-29	69330	27267	42063		25-29	6536	2946	3590		25-29	2099	985	1113
	30-34	336481	169095	167386		30-34	93000	38508	54492		30-34	5267	2616	2651		30-34	2879	1403	1475
	35-39	309816	154368	155448		35-39	106167	44657	61510		35-39	3672	1898	1774		35-39	3795	1949	1846
	40-44	253143	125417	127726		40-44	99548	42378	57170		40-44	2196	1127	1069		40-44	3392	1851	1542
	45-49	207618	99372	108246		45-49	85715	35528	50187		45-49	1331	634	697		45-49	3229	1788	1441
	50-54	175335	81557	93777		50-54	70182	28321	41861		50-54	861	384	478		50-54	3292	1850	1443
	55-59	140068	62998	77070		55-59	49086	19277	29808		55-59	554	247	307		55-59	3283	1811	1472
	60-64	103790	43852	59938		60-64	29345	10890	18455		60-64	360	170	190		60-64	3311	1812	1499
	65-69	75249	29171	46078		65-69	16057	5493	10564		65-69	266	125	141		65-69	3360	1734	1626
	70-74	57010	20337	36673		70-74	9431	3005	6426		70-74	230	88	142		70-74	3596	1718	1878
	75-79	36976	12543	24433		75-79	4760	1531	3229		75-79	61	37	23		75-79	3282	1477	1805
	80+	30266	8849	21416		80+	2413	760	1653		80+	0	0	0		80+	5120	1755	3365
	Total	3900123	1902612	1997511		Total	700600	284223	416377		Total	31957	14331	17626		Total	47024	23692	23332
	2033					2033					2033					2033
	0-4	398354	201434	196920		0-4	7241	3664	3577		0-4	1549	785	764		0-4	4332	2369	1962
	5-9	390303	197048	193255		5-9	6708	3389	3319		5-9	0	0	0		5-9	385	239	146
	10-14	371732	187460	184272		10-14	6570	3316	3254		10-14	0	0	0		10-14	294	191	103
	15-19	348607	175368	173240		15-19	12390	4768	7622		15-19	2717	813	1904		15-19	502	301	201
	20-24	332103	166643	165460		20-24	32734	11536	21198		20-24	6286	2433	3853		20-24	885	468	418
	25-29	338739	169927	168812		25-29	67580	26552	41028		25-29	6369	2868	3501		25-29	2072	969	1103
	30-34	336743	169425	167317		30-34	91994	38212	53782		30-34	5234	2598	2636		30-34	2905	1412	1493
	35-39	313784	156552	157232		35-39	105463	44423	61040		35-39	3711	1917	1795		35-39	3881	1985	1896
	40-44	262045	129738	132307		40-44	101907	43229	58678		40-44	2264	1160	1103		40-44	3526	1916	1610
	45-49	210308	101632	108676		45-49	86880	36278	50602		45-49	1332	642	690		45-49	3273	1826	1448
	50-54	180153	83613	96540		50-54	73216	29374	43843		50-54	866	386	479		50-54	3383	1896	1487
	55-59	142459	64445	78014		55-59	51715	20353	31362		55-59	546	246	300		55-59	3352	1856	1496
	60-64	108555	46041	62515		60-64	32222	11979	20243		60-64	365	174	191		60-64	3476	1907	1569
	65-69	75802	29559	46243		65-69	17191	5909	11282		65-69	260	123	137		65-69	3396	1760	1637
	70-74	57119	20252	36868		70-74	9972	3140	6832		70-74	225	86	139		70-74	3605	1713	1892
	75-79	37728	12560	25168		75-79	5108	1592	3516		75-79	60	37	23		75-79	3343	1480	1863
	80+	30847	8996	21851		80+	2582	797	1785		80+	0	0	0		80+	5219	1785	3434
	Total	3935381	1920693	2014687		Total	711472	288511	422961		Total	31785	14269	17517		Total	47829	24072	23757
	2034					2034					2034					2034
	0-4	398092	201302	196790		0-4	7219	3653	3566		0-4	1529	775	754		0-4	4324	2365	1959
	5-9	391864	197836	194028		5-9	6637	3353	3283		5-9	0	0	0		5-9	387	240	146
	10-14	375823	189530	186293		10-14	6436	3249	3188		10-14	0	0	0		10-14	297	193	104
	15-19	353007	177643	175364		15-19	12978	5063	7914		15-19	2703	809	1894		15-19	516	309	206
	20-24	332367	166892	165476		20-24	32638	11547	21092		20-24	6192	2397	3794		20-24	887	470	418
	25-29	333524	167224	166300		25-29	65389	25609	39780		25-29	6200	2787	3413		25-29	2034	946	1088
	30-34	337410	169808	167602		30-34	91185	37937	53248		30-34	5184	2571	2613		30-34	2932	1419	1512
	35-39	316352	158148	158204		35-39	104309	44061	60248		35-39	3717	1919	1798		35-39	3949	2013	1936
	40-44	270382	133837	136545		40-44	103663	43859	59804		40-44	2320	1188	1132		40-44	3655	1979	1675
	45-49	214000	104390	109610		45-49	88240	37112	51128		45-49	1337	652	686		45-49	3332	1872	1461
	50-54	184704	85509	99194		50-54	75940	30283	45657		50-54	866	387	479		50-54	3467	1938	1529
	55-59	145217	65988	79229		55-59	54407	21427	32980		55-59	538	245	293		55-59	3425	1903	1522
	60-64	112985	48135	64850		60-64	35091	13071	22020		60-64	367	176	190		60-64	3634	1999	1635
	65-69	77005	30216	46790		65-69	18539	6406	12134		65-69	256	122	134		65-69	3459	1800	1659
	70-74	57176	20201	36975		70-74	10541	3293	7248		70-74	220	84	136		70-74	3612	1710	1902
	75-79	38356	12552	25804		75-79	5462	1653	3809		75-79	59	36	23		75-79	3395	1481	1914
	80+	31457	9125	22332		80+	2767	835	1932		80+	0	0	0		80+	5321	1813	3509
	Total	3969723	1938337	2031387		Total	721442	292411	429032		Total	31488	14149	17339		Total	48626	24450	24176
	2035					2035					2035					2035
	0-4	397692	201100	196593		0-4	7181	3634	3547		0-4	1512	766	746		0-4	4316	2361	1955
	5-9	392873	198345	194528		5-9	6594	3332	3262		5-9	0	0	0		5-9	387	241	147
	10-14	379873	191572	188301		10-14	6319	3189	3129		10-14	0	0	0		10-14	301	195	105
	15-19	357277	179848	177429		15-19	13232	5180	8052		15-19	2757	826	1932		15-19	524	314	210
	20-24	333669	167549	166120		20-24	33148	11823	21325		20-24	6254	2421	3833		20-24	897	475	422
	25-29	328156	164564	163592		25-29	63178	24669	38509		25-29	6176	2775	3401		25-29	1991	922	1070
	30-34	337715	170009	167706		30-34	90453	37686	52767		30-34	5247	2600	2647		30-34	2953	1424	1529
	35-39	317952	159254	158698		35-39	103017	43670	59347		35-39	3796	1959	1837		35-39	4004	2034	1969
	40-44	278126	137724	140403		40-44	104901	44323	60578		40-44	2429	1243	1186		40-44	3779	2040	1739
	45-49	218305	107442	110863		45-49	89636	37960	51676		45-49	1381	679	701		45-49	3402	1923	1478
	50-54	188965	87264	101701		50-54	78373	31069	47305		50-54	888	397	491		50-54	3544	1976	1568
	55-59	148720	67758	80962		55-59	57284	22534	34750		55-59	546	251	296		55-59	3512	1954	1558
	60-64	116658	49972	66686		60-64	37811	14121	23690		60-64	374	182	192		60-64	3772	2083	1689
	65-69	79011	31180	47831		65-69	20154	6995	13159		65-69	260	125	135		65-69	3556	1858	1697
	70-74	57254	20210	37044		70-74	11161	3471	7690		70-74	219	84	135		70-74	3622	1713	1910
	75-79	38805	12518	26287		75-79	5813	1716	4097		75-79	59	36	23		75-79	3433	1478	1955
	80+	32107	9236	22871		80+	2971	873	2098		80+	0	0	0		80+	5428	1836	3592
	Total	4003158	1955545	2047613		Total	731225	296243	434982		Total	31897	14343	17553		Total	49421	24828	24593
	2036					2036					2036					2036
	0-4	397282	200892	196390		0-4	7127	3607	3520		0-4	1497	759	738		0-4	4310	2358	1953
	5-9	393390	198606	194784		5-9	6578	3324	3254		5-9	0	0	0		5-9	387	241	147
	10-14	383325	193313	190012		10-14	6196	3127	3069		10-14	0	0	0		10-14	303	197	106
	15-19	361379	181954	179426		15-19	13185	5141	8044		15-19	2811	843	1968		15-19	527	317	211
	20-24	336836	169157	167679		20-24	34194	12333	21860		20-24	6344	2458	3886		20-24	916	486	430
	25-29	324473	162796	161677		25-29	61504	23967	37538		25-29	6178	2777	3401		25-29	1963	905	1058
	30-34	335905	169077	166827		30-34	89368	37271	52098		30-34	5271	2612	2659		30-34	2955	1420	1535
	35-39	318539	159854	158684		35-39	101662	43276	58387		35-39	3859	1993	1867		35-39	4045	2049	1995
	40-44	284813	141167	143646		40-44	105525	44587	60939		40-44	2532	1295	1237		40-44	3892	2096	1797
	45-49	226996	111542	115454		45-49	92726	39079	53648		45-49	1452	714	737		45-49	3540	1995	1544
	50-54	189043	88183	100860		50-54	78775	31487	47288		50-54	889	404	485		50-54	3553	1995	1558
	55-59	153190	69763	83427		55-59	60419	23665	36753		55-59	559	258	301		55-59	3618	2012	1606
	60-64	119470	51498	67972		60-64	40316	15102	25213		60-64	378	186	192		60-64	3883	2153	1730
	65-69	81912	32478	49434		65-69	22071	7684	14387		65-69	266	129	137		65-69	3691	1936	1755
	70-74	57326	20274	37052		70-74	11828	3676	8153		70-74	217	84	133		70-74	3635	1720	1915
	75-79	39084	12464	26620		75-79	6162	1782	4380		75-79	59	36	23		75-79	3457	1473	1984
	80+	32794	9331	23462		80+	3195	912	2283		80+	0	0	0		80+	5541	1856	3684
	Total	4035756	1972350	2063406		Total	740832	300019	440813		Total	32313	14547	17766		Total	50217	25210	25007
	2037					2037					2037					2037
	0-4	397021	200760	196261		0-4	7069	3577	3492		0-4	1486	753	733		0-4	4310	2358	1952
	5-9	393552	198688	194864		5-9	6575	3322	3253		5-9	0	0	0		5-9	387	241	147
	10-14	386122	194723	191399		10-14	6073	3065	3008		10-14	0	0	0		10-14	305	198	107
	15-19	365510	184062	181447		15-19	13086	5067	8019		15-19	2880	864	2016		15-19	530	318	212
	20-24	340602	171086	169517		20-24	35472	12941	22530		20-24	6474	2509	3965		20-24	938	499	440
	25-29	324101	162730	161371		25-29	60671	23615	37056		25-29	6267	2818	3448		25-29	1956	899	1058
	30-34	331265	166653	164612		30-34	87740	36616	51125		30-34	5268	2609	2660		30-34	2932	1404	1528
	35-39	318503	160130	158374		35-39	100410	42931	57480		35-39	3929	2028	1901		35-39	4075	2060	2015
	40-44	290026	143922	146104		40-44	105514	44628	60886		40-44	2637	1348	1289		40-44	3987	2142	1845
	45-49	235526	115613	119913		45-49	95455	40070	55385		45-49	1534	754	779		45-49	3676	2067	1609
	50-54	190384	89703	100681		50-54	79552	32058	47494		50-54	903	416	487		50-54	3582	2027	1555
	55-59	157667	71690	85976		55-59	63395	24704	38691		55-59	575	266	309		55-59	3723	2068	1655
	60-64	121671	52787	68884		60-64	42648	16024	26623		60-64	383	190	192		60-64	3972	2213	1759
	65-69	85517	34045	51472		65-69	24259	8464	15796		65-69	276	135	141		65-69	3861	2031	1829
	70-74	57443	20409	37034		70-74	12556	3912	8644		70-74	217	84	133		70-74	3652	1733	1918
	75-79	39244	12402	26841		75-79	6515	1853	4662		75-79	59	36	23		75-79	3471	1467	2004
	80+	33492	9410	24082		80+	3438	951	2486		80+	0	0	0		80+	5656	1873	3782
	Total	4067646	1988813	2078833		Total	750429	303800	446629		Total	32888	14811	18077		Total	51013	25597	25415
	2038					2038					2038					2038
	0-4	397025	200763	196263		0-4	7015	3550	3465		0-4	1477	748	728		0-4	4314	2360	1954
	5-9	393494	198658	194835		5-9	6574	3322	3252		5-9	0	0	0		5-9	387	240	146
	10-14	388271	195807	192464		10-14	5967	3012	2955		10-14	0	0	0		10-14	306	199	107
	15-19	369632	186157	183475		15-19	13028	5018	8010		15-19	2901	871	2030		15-19	534	320	213
	20-24	344865	173284	171581		20-24	36614	13472	23141		20-24	6512	2525	3987		20-24	960	511	449
	25-29	324702	163117	161584		25-29	60301	23468	36833		25-29	6265	2819	3445		25-29	1960	899	1062
	30-34	325713	163793	161920		30-34	85736	35787	49949		30-34	5170	2558	2612		30-34	2895	1382	1513
	35-39	318621	160412	158209		35-39	99423	42671	56752		35-39	3934	2030	1903		35-39	4103	2070	2033
	40-44	293598	145927	147672		40-44	104870	44455	60415		40-44	2686	1372	1314		40-44	4059	2177	1882
	45-49	243770	119595	124175		45-49	97745	40904	56840		45-49	1593	783	810		45-49	3810	2138	1672
	50-54	192838	91759	101079		50-54	80633	32752	47881		50-54	911	425	486		50-54	3629	2069	1560
	55-59	162003	73498	88505		55-59	66141	25631	40511		55-59	582	270	312		55-59	3824	2120	1704
	60-64	123691	53984	69707		60-64	44902	16910	27992		60-64	380	191	189		60-64	4050	2266	1784
	65-69	89390	35728	53661		65-69	26606	9296	17310		65-69	282	139	143		65-69	4047	2135	1912
	70-74	57824	20673	37151		70-74	13395	4193	9202		70-74	214	84	130		70-74	3684	1757	1927
	75-79	39315	12346	26969		75-79	6878	1931	4947		75-79	58	35	23		75-79	3478	1462	2017
	80+	34166	9471	24695		80+	3696	992	2704		80+	0	0	0		80+	5769	1887	3882
	Total	4098918	2004973	2093945		Total	759523	307363	452160		Total	32965	14852	18113		Total	51810	25992	25818
	2039					2039					2039					2039
	0-4	397336	200920	196416		0-4	6969	3526	3442		0-4	1471	745	726		0-4	4321	2364	1958
	5-9	393252	198537	194716		5-9	6562	3316	3246		5-9	0	0	0		5-9	386	240	146
	10-14	389823	196589	193234		10-14	5892	2974	2918		10-14	0	0	0		10-14	307	200	107
	15-19	373703	188214	185489		15-19	13014	4986	8028		15-19	2960	889	2071		15-19	537	323	215
	20-24	349184	175513	173671		20-24	37582	13903	23679		20-24	6640	2577	4063		20-24	979	521	458
	25-29	324946	163356	161591		25-29	60421	23579	36842		25-29	6323	2848	3475		25-29	1968	902	1066
	30-34	320698	161211	159487		30-34	83579	34864	48715		30-34	5156	2549	2607		30-34	2852	1356	1495
	35-39	319144	160753	158391		35-39	98765	42496	56269		35-39	3991	2058	1932		35-39	4132	2080	2052
	40-44	295862	147384	148478		40-44	103856	44192	59664		40-44	2755	1407	1348		40-44	4113	2204	1909
	45-49	251475	123371	128105		45-49	99509	41556	57953		45-49	1672	821	851		45-49	3939	2206	1733
	50-54	196219	94268	101951		50-54	81933	33536	48396		50-54	936	442	494		50-54	3691	2121	1570
	55-59	166106	75168	90938		55-59	68633	26443	42190		55-59	597	277	320		55-59	3919	2168	1751
	60-64	126052	55270	70782		60-64	47234	17804	29430		60-64	384	195	189		60-64	4134	2321	1813
	65-69	92965	37330	55635		65-69	28947	10132	18815		65-69	291	145	146		65-69	4225	2236	1989
	70-74	58712	21129	37583		70-74	14407	4533	9873		70-74	216	85	130		70-74	3747	1796	1951
	75-79	39345	12310	27034		75-79	7262	2020	5242		75-79	58	35	23		75-79	3482	1458	2024
	80+	34775	9512	25263		80+	3964	1034	2930		80+	0	0	0		80+	5873	1897	3976
	Total	4129599	2020835	2108763		Total	768527	310893	457634		Total	33450	15074	18376		Total	52607	26393	26214
	2040					2040					2040					2040
	0-4	397969	201240	196729		0-4	6927	3506	3422		0-4	1463	741	722		0-4	4330	2369	1962
	5-9	392871	198344	194527		5-9	6531	3300	3231		5-9	0	0	0		5-9	385	239	146
	10-14	390829	197097	193733		10-14	5850	2953	2897		10-14	0	0	0		10-14	308	200	108
	15-19	377732	190244	187488		15-19	12957	4944	8013		15-19	2945	886	2060		15-19	542	325	217
	20-24	353396	177686	175710		20-24	38114	14123	23991		20-24	6602	2565	4037		20-24	994	529	465
	25-29	326176	163977	162199		25-29	60995	23877	37119		25-29	6230	2806	3423		25-29	1987	911	1076
	30-34	315554	158678	156876		30-34	81285	33892	47393		30-34	5010	2476	2534		30-34	2805	1330	1475
	35-39	319338	160924	158414		35-39	98075	42288	55787		35-39	3938	2030	1908		35-39	4154	2086	2068
	40-44	297224	148382	148842		40-44	102628	43855	58773		40-44	2743	1401	1343		40-44	4155	2224	1930
	45-49	258613	126943	131669		45-49	100735	42029	58706		45-49	1707	838	869		45-49	4063	2272	1791
	50-54	200167	97043	103124		50-54	83251	34323	48928		50-54	943	449	493		50-54	3763	2179	1584
	55-59	169958	76719	93239		55-59	70856	27142	43714		55-59	597	278	319		55-59	4005	2212	1794
	60-64	129077	56751	72326		60-64	49729	18724	31005		60-64	381	195	186		60-64	4237	2384	1853
	65-69	95900	38727	57174		65-69	31151	10928	20222		65-69	290	145	144		65-69	4378	2326	2052
	70-74	60225	21804	38421		70-74	15624	4939	10686		70-74	214	85	128		70-74	3846	1853	1993
	75-79	39382	12312	27070		75-79	7678	2123	5555		75-79	56	34	22		75-79	3489	1459	2030
	80+	35297	9534	25763		80+	4238	1076	3162		80+	0	0	0		80+	5964	1903	4061
	Total	4159710	2036406	2123304		Total	776627	314023	462604		Total	33119	14931	18189		Total	53405	26801	26604
	2041					2041					2041					2041
	0-4	398939	201731	197208		0-4	6889	3486	3403		0-4	1455	737	718		0-4	4343	2376	1967
	5-9	392478	198146	194332		5-9	6485	3277	3208		5-9	0	0	0		5-9	384	239	145
	10-14	391348	197358	193990		10-14	5837	2946	2891		10-14	0	0	0		10-14	308	200	108
	15-19	381169	191975	189194		15-19	12828	4881	7947		15-19	2913	877	2037		15-19	545	327	218
	20-24	357463	179772	177691		20-24	38200	14135	24065		20-24	6540	2543	3997		20-24	1004	534	470
	25-29	329208	165517	163692		25-29	62017	24368	37649		25-29	6141	2768	3374		25-29	2021	928	1094
	30-34	312023	156998	155025		30-34	79437	33116	46320		30-34	4869	2407	2462		30-34	2773	1312	1461
	35-39	317527	160014	157512		35-39	96830	41803	55027		35-39	3842	1979	1862		35-39	4150	2080	2070
	40-44	297646	148911	148736		40-44	101239	43459	57779		40-44	2709	1383	1326		40-44	4182	2238	1944
	45-49	264752	130102	134650		45-49	101315	42282	59033		45-49	1729	848	881		45-49	4174	2331	1843
	50-54	208141	100753	107388		50-54	86118	35336	50782		50-54	963	459	504		50-54	3909	2260	1649
	55-59	169991	77533	92458		55-59	71193	27512	43681		55-59	580	274	306		55-59	4015	2234	1781
	60-64	132961	58431	74529		60-64	52448	19661	32787		60-64	379	194	184		60-64	4363	2454	1909
	65-69	98124	39882	58241		65-69	33167	11668	21500		65-69	285	144	140		65-69	4499	2401	2098
	70-74	62423	22713	39710		70-74	17072	5412	11660		70-74	213	86	127		70-74	3989	1930	2059
	75-79	39406	12347	27060		75-79	8123	2242	5881		75-79	54	33	21		75-79	3497	1464	2033
	80+	35745	9540	26204		80+	4521	1121	3400		80+	0	0	0		80+	6042	1906	4136
	Total	4189343	2051723	2137619		Total	783718	316706	467012		Total	32672	14733	17939		Total	54199	27214	26985
	2042					2042					2042					2042
	0-4	400232	202385	197847		0-4	6855	3469	3386		0-4	1452	736	716		0-4	4360	2385	1975
	5-9	392229	198020	194209		5-9	6434	3251	3183		5-9	0	0	0		5-9	384	239	145
	10-14	391514	197442	194072		10-14	5839	2947	2892		10-14	0	0	0		10-14	308	200	108
	15-19	383955	193379	190576		15-19	12732	4830	7902		15-19	2956	890	2066		15-19	546	328	218
	20-24	361565	181866	179699		20-24	38259	14129	24130		20-24	6661	2591	4070		20-24	1012	538	473
	25-29	332819	167365	165454		25-29	63250	24954	38296		25-29	6233	2810	3423		25-29	2059	946	1113
	30-34	311666	156951	154715		30-34	78526	32750	45776		30-34	4909	2429	2480		30-34	2771	1309	1462
	35-39	313035	157686	155349		35-39	94904	41001	53903		35-39	3815	1964	1851		35-39	4111	2056	2055
	40-44	297498	149137	148361		40-44	99903	43084	56819		40-44	2741	1399	1341		40-44	4200	2247	1953
	45-49	269511	132621	136890		45-49	101255	42309	58946		45-49	1789	877	912		45-49	4267	2380	1887
	50-54	215962	104438	111524		50-54	88636	36228	52408		50-54	1011	481	529		50-54	4054	2340	1714
	55-59	171179	78884	92296		55-59	71877	28016	43861		55-59	586	281	305		55-59	4048	2270	1778
	60-64	136848	60042	76807		60-64	55028	20519	34509		60-64	387	200	188		60-64	4490	2523	1967
	65-69	99856	40860	58997		65-69	35044	12361	22683		65-69	287	147	140		65-69	4595	2465	2131
	70-74	65145	23804	41340		70-74	18725	5948	12777		70-74	220	89	131		70-74	4168	2023	2145
	75-79	39457	12424	27033		75-79	8606	2379	6228		75-79	54	33	21		75-79	3508	1474	2034
	80+	36138	9538	26600		80+	4815	1167	3648		80+	0	0	0		80+	6110	1906	4204
	Total	4218610	2066841	2151769		Total	790690	319343	471347		Total	33101	14928	18173		Total	54990	27630	27361
	2043					2043					2043					2043
	0-4	401832	203194	198638		0-4	6822	3452	3370		0-4	1447	733	714		0-4	4382	2397	1985
	5-9	392241	198026	194215		5-9	6386	3227	3159		5-9	0	0	0		5-9	383	238	145
	10-14	391462	197416	194046		10-14	5844	2950	2894		10-14	0	0	0		10-14	307	200	107
	15-19	386098	194458	191640		15-19	12585	4767	7818		15-19	2901	874	2027		15-19	548	329	219
	20-24	365656	183943	181713		20-24	38217	14090	24126		20-24	6571	2558	4014		20-24	1020	543	477
	25-29	336923	169482	167440		25-29	64279	25437	38842		25-29	6140	2770	3370		25-29	2097	964	1133
	30-34	312227	157329	154898		30-34	77973	32533	45440		30-34	4804	2378	2426		30-34	2782	1312	1469
	35-39	307712	154960	152752		35-39	92557	40000	52556		35-39	3664	1885	1779		35-39	4056	2025	2032
	40-44	297503	149372	148131		40-44	98762	42757	56005		40-44	2686	1371	1315		40-44	4219	2256	1963
	45-49	272738	134447	138291		45-49	100540	42109	58431		45-49	1783	873	910		45-49	4337	2418	1920
	50-54	223513	108042	115471		50-54	90717	36964	53753		50-54	1027	489	538		50-54	4195	2419	1776
	55-59	173385	80712	92673		55-59	72833	28623	44210		55-59	578	280	298		55-59	4100	2318	1782
	60-64	140615	61551	79064		60-64	57404	21281	36123		60-64	384	198	185		60-64	4612	2587	2025
	65-69	101461	41774	59687		65-69	36859	13026	23833		65-69	279	144	134		65-69	4681	2522	2158
	70-74	68051	24970	43081		70-74	20489	6516	13973		70-74	220	90	130		70-74	4363	2125	2239
	75-79	39691	12581	27110		75-79	9165	2542	6623		75-79	53	32	20		75-79	3535	1494	2041
	80+	36474	9532	26942		80+	5122	1218	3904		80+	0	0	0		80+	6169	1906	4263
	Total	4247582	2081791	2165791		Total	796554	321492	475062		Total	32536	14677	17859		Total	55786	28052	27734
	2044					2044					2044					2044
	0-4	403726	204152	199574		0-4	6793	3438	3356		0-4	1443	731	712		0-4	4405	2410	1995
	5-9	392555	198185	194370		5-9	6343	3205	3138		5-9	0	0	0		5-9	383	238	145
	10-14	391228	197298	193931		10-14	5838	2947	2892		10-14	0	0	0		10-14	307	200	107
	15-19	387647	195238	192408		15-19	12450	4714	7736		15-19	2873	867	2007		15-19	548	329	219
	20-24	369698	185985	183713		20-24	38130	14040	24091		20-24	6553	2551	4002		20-24	1027	546	481
	25-29	341098	171641	169458		25-29	65029	25782	39247		25-29	6122	2763	3359		25-29	2132	980	1151
	30-34	312421	157545	154876		30-34	77682	32461	45221		30-34	4742	2349	2393		30-34	2792	1317	1475
	35-39	302957	152530	150426		35-39	90077	38917	51160		35-39	3572	1836	1736		35-39	4000	1991	2009
	40-44	297900	149666	148234		40-44	97866	42474	55393		40-44	2663	1358	1304		40-44	4241	2264	1976
	45-49	274744	135766	138978		45-49	99401	41788	57613		45-49	1787	875	912		45-49	4388	2446	1943
	50-54	230558	111456	119103		50-54	92269	37515	54754		50-54	1054	501	553		50-54	4327	2493	1834
	55-59	176438	82942	93497		55-59	73978	29301	44677		55-59	581	285	297		55-59	4168	2376	1791
	60-64	144187	62949	81238		60-64	59552	21944	37607		60-64	384	199	185		60-64	4727	2646	2081
	65-69	103368	42765	60602		65-69	38742	13698	25044		65-69	275	144	131		65-69	4775	2583	2192
	70-74	70708	26071	44636		70-74	22235	7081	15154		70-74	220	91	129		70-74	4548	2222	2326
	75-79	40285	12860	27426		75-79	9845	2741	7104		75-79	52	32	20		75-79	3590	1526	2064
	80+	36757	9530	27227		80+	5445	1274	4171		80+	0	0	0		80+	6220	1906	4314
	Total	4276275	2096577	2179697		Total	801676	323320	478356		Total	32322	14582	17740		Total	56578	28475	28103
	2045					2045					2045					2045
	0-4	405895	205249	200646		0-4	6769	3426	3344		0-4	1439	729	710		0-4	4429	2423	2006
	5-9	393188	198504	194683		5-9	6304	3185	3119		5-9	0	0	0		5-9	383	239	145
	10-14	390855	197109	193746		10-14	5814	2935	2880		10-14	0	0	0		10-14	306	199	107
	15-19	388651	195744	192907		15-19	12364	4683	7681		15-19	2871	866	2005		15-19	549	330	219
	20-24	373699	187998	185701		20-24	38082	14008	24073		20-24	6604	2571	4033		20-24	1034	550	483
	25-29	345194	173758	171436		25-29	65481	25981	39500		25-29	6173	2787	3386		25-29	2160	993	1167
	30-34	313545	158120	155424		30-34	77912	32600	45312		30-34	4738	2346	2391		30-34	2813	1325	1488
	35-39	298102	150160	147942		35-39	87552	37837	49715		35-39	3520	1809	1711		35-39	3939	1957	1983
	40-44	298003	149806	148196		40-44	96980	42177	54803		40-44	2663	1358	1306		40-44	4255	2269	1986
	45-49	275916	136664	139252		45-49	98078	41408	56671		45-49	1803	883	921		45-49	4425	2466	1959
	50-54	237068	114682	122386		50-54	93322	37905	55416		50-54	1090	518	572		50-54	4453	2564	1889
	55-59	180014	85408	94606		55-59	75156	29985	45171		55-59	593	293	300		55-59	4244	2440	1804
	60-64	147552	64253	83299		60-64	61479	22520	38958		60-64	389	201	188		60-64	4832	2700	2133
	65-69	105837	43912	61925		65-69	40771	14394	26377		65-69	276	145	130		65-69	4891	2651	2239
	70-74	72862	27024	45837		70-74	23872	7618	16254		70-74	221	93	129		70-74	4704	2309	2396
	75-79	41318	13274	28044		75-79	10672	2981	7691		75-79	53	33	20		75-79	3682	1574	2108
	80+	37001	9538	27463		80+	5788	1338	4451		80+	0	0	0		80+	6265	1908	4357
	Total	4304699	2111204	2193494		Total	806398	324982	481416		Total	32434	14633	17802		Total	57364	28897	28467
	2046					2046					2046					2046
	0-4	408288	206459	201829		0-4	6751	3417	3335		0-4	1437	728	709		0-4	4454	2437	2017
	5-9	394152	198991	195161		5-9	6267	3167	3101		5-9	0	0	0		5-9	384	239	145
	10-14	390469	196915	193554		10-14	5774	2914	2860		10-14	0	0	0		10-14	306	199	107
	15-19	389170	196005	193165		15-19	12326	4671	7654		15-19	2875	868	2007		15-19	549	330	219
	20-24	377116	189717	187399		20-24	38027	13978	24049		20-24	6670	2597	4074		20-24	1039	553	485
	25-29	349179	175809	173370		25-29	65675	26051	39623		25-29	6252	2823	3430		25-29	2181	1002	1179
	30-34	316390	159573	156818		30-34	78764	33018	45746		30-34	4776	2365	2411		30-34	2850	1343	1508
	35-39	294761	148589	146172		35-39	85574	37006	48568		35-39	3498	1798	1700		35-39	3898	1933	1966
	40-44	296240	148940	147301		40-44	95605	41634	53971		40-44	2655	1352	1303		40-44	4240	2259	1982
	45-49	276218	137128	139091		45-49	96640	40989	55651		45-49	1819	890	929		45-49	4447	2478	1968
	50-54	242650	117530	125120		50-54	93792	38106	55686		50-54	1127	535	592		50-54	4563	2627	1935
	55-59	187210	88686	98524		55-59	77744	30868	46875		55-59	619	305	313		55-59	4407	2531	1877
	60-64	147519	64935	82584		60-64	61741	22826	38915		60-64	387	203	184		60-64	4847	2729	2119
	65-69	109033	45214	63819		65-69	43002	15109	27894		65-69	280	148	132		65-69	5035	2729	2306
	70-74	74472	27810	46662		70-74	25369	8117	17252		70-74	221	94	127		70-74	4826	2380	2446
	75-79	42822	13830	28992		75-79	11660	3264	8396		75-79	55	34	21		75-79	3816	1639	2176
	80+	37199	9555	27643		80+	6150	1409	4741		80+	0	0	0		80+	6303	1912	4391
	Total	4332889	2125686	2207203		Total	810861	326545	484316		Total	32672	14740	17932		Total	58144	29320	28825
	2047					2047					2047					2047
	0-4	410830	207744	203086		0-4	6742	3412	3330		0-4	1441	730	711		0-4	4481	2452	2030
	5-9	395435	199639	195796		5-9	6233	3149	3083		5-9	0	0	0		5-9	384	239	145
	10-14	390227	196793	193434		10-14	5729	2892	2837		10-14	0	0	0		10-14	305	199	106
	15-19	389337	196089	193248		15-19	12377	4689	7688		15-19	2942	888	2054		15-19	549	330	219
	20-24	379889	191112	188778		20-24	38127	14011	24116		20-24	6878	2677	4201		20-24	1042	556	486
	25-29	353212	177872	175339		25-29	65969	26164	39805		25-29	6479	2925	3555		25-29	2199	1009	1190
	30-34	319797	161324	158473		30-34	79921	33579	46341		30-34	4931	2442	2489		30-34	2891	1362	1529
	35-39	294407	148554	145853		35-39	84610	36631	47979		35-39	3587	1844	1743		35-39	3896	1930	1966
	40-44	291988	146754	145235		40-44	93587	40786	52801		40-44	2681	1363	1318		40-44	4187	2227	1959
	45-49	276000	137315	138685		45-49	95273	40597	54676		45-49	1872	915	956		45-49	4457	2485	1972
	50-54	246961	119799	127162		50-54	93674	38104	55570		50-54	1186	562	624		50-54	4649	2678	1972
	55-59	194271	91946	102325		55-59	80022	31649	48373		55-59	660	326	335		55-59	4567	2620	1947
	60-64	148524	66083	82441		60-64	62326	23251	39075		60-64	398	211	187		60-64	4888	2773	2115
	65-69	112227	46457	65769		65-69	45125	15765	29359		65-69	291	155	136		65-69	5181	2805	2376
	70-74	75721	28476	47245		70-74	26766	8587	18179		70-74	226	97	129		70-74	4922	2441	2481
	75-79	44676	14494	30182		75-79	12784	3583	9201		75-79	58	36	22		75-79	3983	1718	2265
	80+	37387	9590	27797		80+	6537	1489	5048		80+	0	0	0		80+	6338	1919	4419
	Total	4360887	2140041	2220846		Total	815801	328339	487462		Total	33628	15170	18458		Total	58918	29742	29176
	2048					2048					2048					2048
	0-4	413460	209075	204386		0-4	6742	3412	3330		0-4	1444	732	712		0-4	4509	2467	2042
	5-9	397020	200439	196581		5-9	6199	3132	3067		5-9	0	0	0		5-9	385	240	145
	10-14	390244	196801	193442		10-14	5686	2870	2816		10-14	0	0	0		10-14	305	198	106
	15-19	389285	196063	193222		15-19	12416	4702	7715		15-19	2939	887	2052		15-19	549	330	219
	20-24	382023	192184	189839		20-24	38223	14043	24180		20-24	6914	2691	4223		20-24	1046	558	488
	25-29	357237	179920	177317		25-29	66332	26308	40024		25-29	6555	2958	3597		25-29	2217	1017	1200
	30-34	323697	163344	160352		30-34	81084	34137	46947		30-34	4983	2467	2516		30-34	2931	1382	1549
	35-39	294913	148914	145999		35-39	84106	36454	47652		35-39	3599	1850	1749		35-39	3903	1932	1970
	40-44	286984	144210	142773		40-44	91278	39806	51473		40-44	2640	1340	1299		40-44	4118	2189	1929
	45-49	275939	137516	138423		45-49	94158	40283	53875		45-49	1880	919	962		45-49	4465	2491	1975
	50-54	249863	121440	128423		50-54	92984	37914	55069		50-54	1212	574	638		50-54	4710	2714	1996
	55-59	201085	95136	105949		55-59	81925	32304	49622		55-59	688	339	349		55-59	4720	2707	2014
	60-64	150439	67641	82798		60-64	63174	23771	39403		60-64	403	216	187		60-64	4951	2832	2119
	65-69	115321	47620	67700		65-69	47089	16352	30737		65-69	295	157	138		65-69	5323	2876	2446
	70-74	76895	29107	47788		70-74	28131	9043	19088		70-74	225	98	127		70-74	5007	2496	2511
	75-79	46638	15197	31440		75-79	13982	3922	10060		75-79	59	37	22		75-79	4165	1803	2362
	80+	37663	9664	27999		80+	6974	1584	5390		80+	0	0	0		80+	6384	1933	4451
	Total	4388706	2154273	2234434		Total	820483	330036	490448		Total	33837	15266	18571		Total	59687	30165	29523
	2049					2049					2049					2049
	0-4	416136	210428	205709		0-4	6749	3415	3334		0-4	1447	733	714		0-4	4537	2482	2055
	5-9	398895	201386	197509		5-9	6169	3117	3052		5-9	0	0	0		5-9	387	241	146
	10-14	390560	196961	193599		10-14	5648	2851	2797		10-14	0	0	0		10-14	304	198	106
	15-19	389052	195946	193106		15-19	12411	4699	7713		15-19	2916	880	2036		15-19	549	330	219
	20-24	383564	192959	190605		20-24	38274	14058	24216		20-24	6895	2684	4212		20-24	1049	559	489
	25-29	361216	181931	179285		25-29	66702	26453	40249		25-29	6588	2972	3616		25-29	2234	1025	1209
	30-34	327691	165416	162274		30-34	82075	34605	47470		30-34	5007	2479	2528		30-34	2967	1400	1567
	35-39	295082	149119	145963		35-39	83873	36417	47456		35-39	3581	1841	1740		35-39	3903	1934	1970
	40-44	282539	141963	140576		40-44	88933	38796	50137		40-44	2594	1316	1279		40-44	4051	2151	1901
	45-49	276263	137778	138485		45-49	93317	40028	53289		45-49	1879	917	962		45-49	4475	2495	1980
	50-54	251648	122624	129024		50-54	91918	37625	54294		50-54	1224	579	645		50-54	4750	2740	2009
	55-59	207441	98159	109282		55-59	83356	32799	50557		55-59	711	350	361		55-59	4864	2789	2075
	60-64	153113	69543	83571		60-64	64202	24354	39848		60-64	409	221	187		60-64	5034	2904	2130
	65-69	118261	48700	69561		65-69	48874	16866	32008		65-69	298	159	139		65-69	5456	2942	2514
	70-74	78320	29797	48522		70-74	29559	9507	20052		70-74	223	98	125		70-74	5104	2555	2549
	75-79	48409	15856	32553		75-79	15164	4258	10906		75-79	60	38	22		75-79	4335	1883	2451
	80+	38129	9801	28329		80+	7488	1699	5789		80+	0	0	0		80+	6456	1958	4498
	Total	4416319	2168366	2247953		Total	824712	331547	493166		Total	33833	15267	18566		Total	60454	30587	29867
	2050					2050					2050					2050
	0-4	418821	211785	207036		0-4	6764	3423	3341		0-4	1453	736	717		0-4	4564	2497	2067
	5-9	401044	202471	198573		5-9	6145	3105	3040		5-9	0	0	0		5-9	388	242	146
	10-14	391194	197281	193913		10-14	5612	2833	2780		10-14	0	0	0		10-14	304	198	106
	15-19	388682	195760	192923		15-19	12397	4689	7708		15-19	2929	884	2045		15-19	548	329	219
	20-24	384562	193461	191101		20-24	38362	14088	24274		20-24	6950	2704	4246		20-24	1051	561	490
	25-29	365152	183913	181239		25-29	67163	26636	40526		25-29	6699	3020	3679		25-29	2251	1033	1218
	30-34	331635	167463	164172		30-34	82874	34976	47898		30-34	5097	2523	2574		30-34	2997	1415	1582
	35-39	296127	149659	146469		35-39	84191	36602	47589		35-39	3612	1856	1756		35-39	3915	1939	1976
	40-44	278019	139778	138240		40-44	86593	37814	48779		40-44	2581	1308	1273		40-44	3980	2112	1868
	45-49	276329	137904	138425		45-49	92518	39776	52742		45-49	1898	925	973		45-49	4479	2497	1982
	50-54	252674	123429	129245		50-54	90701	37288	53412		50-54	1247	590	657		50-54	4775	2758	2017
	55-59	213304	101013	112291		55-59	84339	33156	51183		55-59	743	365	378		55-59	4999	2867	2132
	60-64	156258	71645	84613		60-64	65273	24947	40327		60-64	421	230	191		60-64	5128	2984	2144
	65-69	121045	49715	71330		65-69	50488	17318	33170		65-69	305	163	142		65-69	5579	3002	2577
	70-74	80188	30600	49588		70-74	31109	9991	21118		70-74	226	100	126		70-74	5226	2623	2603
	75-79	49822	16421	33401		75-79	16269	4577	11692		75-79	60	39	22		75-79	4476	1954	2522
	80+	38830	10009	28821		80+	8093	1836	6257		80+	0	0	0		80+	6567	1997	4570
	Total	4443686	2182305	2261381		Total	828892	333056	495836		Total	34221	15442	18779		Total	61226	31009	30217

## Sheet: KwaZulu-Natal
		Population					HIV age distribution					New infections					Deaths					Births
		Male	Female	Total			Male	Female	Total			Male	Female	Total			Male	Female	Total
	2013					2013					2013					2013					2013	131980
	0-4	1232808	621226	611583		0-4	19326	9754	9572		0-4	3253	1649	1604		0-4	15242	8720	6522		2014	133589
	5-9	1217626	611129	606497		5-9	45782	23022	22761		5-9	0	0	0		5-9	2659	1525	1134		2015	135086
	10-14	1241107	621750	619358		10-14	40473	20311	20162		10-14	0	0	0		10-14	2936	1654	1282		2016	135800
	15-19	1272999	636767	636232		15-19	46297	16031	30266		15-19	11293	3463	7830		15-19	2420	1478	942		2017	136804
	20-24	1226659	612851	613808		20-24	169084	59143	109940		20-24	25027	10027	15000		20-24	3928	2107	1822		2018	137632
	25-29	1056071	520233	535838		25-29	305834	117387	188447		25-29	20022	9330	10693		25-29	7382	3806	3577		2019	137658
	30-34	871387	421509	449878		30-34	356432	145641	210791		30-34	12584	6354	6230		30-34	9678	5194	4485		2020	137994
	35-39	714242	342964	371278		35-39	323914	139482	184432		35-39	7929	4041	3889		35-39	12531	7201	5330		2021	139049
	40-44	545168	251278	293890		40-44	225577	97496	128081		40-44	5172	2398	2773		40-44	10060	5917	4143		2022	139829
	45-49	398763	174624	224139		45-49	133838	56147	77691		45-49	3286	1345	1941		45-49	7840	4534	3306		2023	140431
	50-54	341581	142176	199405		50-54	86389	33670	52719		50-54	2382	895	1487		50-54	7022	3950	3072		2024	140898
	55-59	271859	109203	162656		55-59	50606	18389	32217		55-59	1528	588	940		55-59	6417	3473	2944		2025	141243
	60-64	213093	82364	130729		60-64	29261	10310	18952		60-64	990	427	563		60-64	6717	3641	3076		2026	141394
	65-69	162199	59431	102768		65-69	17268	6268	11000		65-69	722	321	400		65-69	7136	3725	3411		2027	141381
	70-74	115045	38154	76891		70-74	10624	3762	6863		70-74	564	201	362		70-74	7156	3394	3762		2028	141282
	75-79	73052	20716	52336		75-79	5730	1886	3844		75-79	134	74	60		75-79	6266	2550	3716		2029	141216
	80+	54449	12170	42279		80+	1971	636	1336		80+	0	0	0		80+	8940	2475	6466		2030	141230
	Total	11008106	5278544	5729561		Total	1868407	759334	1109073		Total	94886	41114	53772		Total	124331	65342	58989		2031	141199
	2014					2014					2014					2014					2032	141138
	0-4	1235512	622745	612767		0-4	17877	9023	8854		0-4	3278	1662	1616		0-4	14648	8389	6260		2033	141123
	5-9	1216413	610693	605719		5-9	38643	19434	19208		5-9	0	0	0		5-9	2394	1386	1008		2034	141196
	10-14	1230900	616635	614265		10-14	41134	20643	20491		10-14	0	0	0		10-14	2935	1647	1288		2035	141389
	15-19	1268625	634500	634125		15-19	47067	17184	29883		15-19	10248	3135	7113		15-19	2421	1490	930		2036	141683
	20-24	1240911	619880	621031		20-24	158067	54988	103079		20-24	23287	9287	14000		20-24	3688	2030	1658		2037	142052
	25-29	1095261	543280	551981		25-29	301133	115643	185490		25-29	19208	8979	10229		25-29	6969	3735	3234		2038	142496
	30-34	891808	429563	462246		30-34	355959	143189	212770		30-34	11872	5976	5897		30-34	8978	4937	4041		2039	142958
	35-39	729236	351003	378233		35-39	332164	141463	190701		35-39	7321	3773	3547		35-39	11793	6948	4846		2040	143430
	40-44	577716	267172	310544		40-44	247012	105672	141340		40-44	4849	2282	2568		40-44	10008	6011	3998		2041	143995
	45-49	405964	178743	227222		45-49	143250	59799	83451		45-49	2960	1227	1733		45-49	7620	4511	3110		2042	144634
	50-54	348182	145103	203079		50-54	93436	36304	57132		50-54	2157	814	1344		50-54	6953	3970	2983		2043	145292
	55-59	278889	111890	166998		55-59	55424	20016	35407		55-59	1401	540	862		55-59	6457	3521	2936		2044	145921
	60-64	216659	83420	133239		60-64	31663	10966	20697		60-64	905	389	515		60-64	6714	3645	3069		2045	146508
	65-69	165680	60397	105283		65-69	18642	6573	12069		65-69	665	295	370		65-69	7190	3745	3445		2046	147108
	70-74	116023	38553	77470		70-74	11134	3874	7260		70-74	515	184	330		70-74	7136	3393	3743		2047	147708
	75-79	75588	21406	54182		75-79	6195	1990	4204		75-79	125	69	55		75-79	6426	2612	3813		2048	148271
	80+	56278	12533	43745		80+	2262	703	1559		80+	0	0	0		80+	9187	2533	6654		2049	148782
	Total	11149642	5347514	5802128		Total	1901062	767465	1133596		Total	88791	38612	50179		Total	121518	64503	57015		2050	149242
	2015					2015					2015					2015
	0-4	1243586	626930	616656		0-4	18718	9449	9270		0-4	3254	1650	1604		0-4	14221	8167	6054
	5-9	1214931	610169	604761		5-9	30418	15300	15118		5-9	0	0	0		5-9	1968	1169	799
	10-14	1222553	612486	610066		10-14	40774	20463	20310		10-14	0	0	0		10-14	2640	1495	1145
	15-19	1261070	630627	630443		15-19	48728	18622	30106		15-19	9534	2910	6625		15-19	2454	1517	937
	20-24	1251203	624932	626271		20-24	147703	51274	96429		20-24	22201	8810	13391		20-24	3490	1960	1530
	25-29	1136810	567728	569081		25-29	295665	113848	181817		25-29	18985	8893	10092		25-29	6710	3673	3037
	30-34	909135	436037	473098		30-34	352393	139591	212802		30-34	11515	5768	5746		30-34	8505	4694	3811
	35-39	748409	360597	387812		35-39	339979	143095	196884		35-39	7036	3656	3380		35-39	11273	6672	4600
	40-44	605866	281266	324600		40-44	266317	112867	153450		40-44	4641	2217	2425		40-44	9998	6026	3973
	45-49	419540	185723	233817		45-49	155082	64399	90682		45-49	2788	1171	1616		45-49	7580	4523	3057
	50-54	353749	147755	205994		50-54	100617	39012	61605		50-54	2000	759	1242		50-54	6910	3970	2940
	55-59	285957	114614	171344		55-59	60536	21759	38777		55-59	1320	509	812		55-59	6512	3562	2951
	60-64	221030	84834	136196		60-64	34361	11731	22631		60-64	853	367	487		60-64	6739	3659	3080
	65-69	168943	61287	107656		65-69	20084	6890	13193		65-69	629	279	351		65-69	7226	3756	3471
	70-74	117595	39080	78514		70-74	11740	4001	7739		70-74	486	174	312		70-74	7136	3399	3737
	75-79	77584	21977	55607		75-79	6610	2081	4529		75-79	118	66	52		75-79	6529	2659	3870
	80+	58365	12955	45410		80+	2587	774	1813		80+	0	0	0		80+	9460	2603	6857
	Total	11296325	5418998	5877327		Total	1932312	775157	1157156		Total	85361	37228	48133		Total	119352	63504	55848
	2016					2016					2016					2016
	0-4	1256718	633668	623050		0-4	17603	8889	8714		0-4	3197	1621	1576		0-4	13884	7964	5919
	5-9	1212118	608988	603130		5-9	25368	12765	12603		5-9	0	0	0		5-9	1619	988	631
	10-14	1216087	609310	606777		10-14	39379	19766	19613		10-14	0	0	0		10-14	2286	1312	974
	15-19	1250453	625246	625207		15-19	50712	20093	30619		15-19	8867	2700	6167		15-19	2424	1493	931
	20-24	1257566	628017	629549		20-24	138585	48241	90344		20-24	21126	8342	12785		20-24	3328	1890	1437
	25-29	1160192	578958	581234		25-29	283700	108350	175350		25-29	18538	8626	9912		25-29	6297	3439	2858
	30-34	943151	455899	487252		30-34	351794	139009	212785		30-34	11459	5773	5687		30-34	8129	4475	3654
	35-39	772563	371699	400864		35-39	347841	144493	203348		35-39	6858	3574	3284		35-39	10691	6249	4442
	40-44	628329	293049	335280		40-44	282511	118795	163716		40-44	4422	2144	2278		40-44	9783	5836	3947
	45-49	441071	196293	244778		45-49	170263	70349	99913		45-49	2678	1141	1537		45-49	7598	4507	3091
	50-54	357618	149927	207691		50-54	107638	41723	65915		50-54	1849	706	1143		50-54	6793	3893	2900
	55-59	293259	117488	175772		55-59	66001	23666	42335		55-59	1248	481	766		55-59	6554	3570	2984
	60-64	226232	86639	139593		60-64	37414	12640	24774		60-64	809	348	462		60-64	6790	3671	3119
	65-69	171918	62091	109827		65-69	21600	7232	14367		65-69	596	263	333		65-69	7256	3749	3507
	70-74	119844	39765	80080		70-74	12474	4155	8319		70-74	463	166	297		70-74	7183	3410	3772
	75-79	78975	22425	56550		75-79	6972	2161	4811		75-79	112	63	49		75-79	6593	2685	3908
	80+	60709	13439	47270		80+	2947	851	2095		80+	0	0	0		80+	9784	2682	7101
	Total	11446805	5492902	5953903		Total	1962802	783179	1179623		Total	82221	35947	46274		Total	116990	61814	55176
	2017					2017					2017					2017
	0-4	1270227	640590	629637		0-4	16664	8419	8246		0-4	3195	1620	1575		0-4	13627	7827	5800
	5-9	1212537	609425	603112		5-9	20420	10281	10139		5-9	0	0	0		5-9	1356	853	503
	10-14	1210041	606379	603662		10-14	37961	19058	18903		10-14	0	0	0		10-14	1967	1149	818
	15-19	1239129	619516	619613		15-19	52347	21284	31063		15-19	8242	2503	5739		15-19	2374	1467	907
	20-24	1260254	629282	630972		20-24	131051	46003	85048		20-24	20039	7873	12166		20-24	3190	1832	1358
	25-29	1181869	589499	592370		25-29	270769	102718	168051		25-29	18091	8361	9730		25-29	5969	3267	2702
	30-34	979671	477102	502569		30-34	350355	138275	212080		30-34	11444	5787	5657		30-34	7867	4351	3516
	35-39	797639	382873	414766		35-39	353843	145063	208780		35-39	6725	3506	3219		35-39	10294	5981	4313
	40-44	646053	302817	343236		40-44	295422	123344	172078		40-44	4203	2069	2135		40-44	9614	5716	3898
	45-49	469629	210021	259608		45-49	188652	77524	111128		45-49	2609	1127	1482		45-49	7818	4633	3185
	50-54	360242	151787	208456		50-54	114445	44390	70055		50-54	1705	657	1048		50-54	6694	3845	2848
	55-59	300785	120520	180265		55-59	71784	25718	46066		55-59	1181	456	725		55-59	6615	3604	3011
	60-64	232102	88754	143348		60-64	40821	13687	27134		60-64	770	331	440		60-64	6866	3710	3156
	65-69	174771	62858	111913		65-69	23208	7602	15606		65-69	564	249	316		65-69	7273	3747	3525
	70-74	122628	40564	82064		70-74	13327	4331	8995		70-74	443	158	285		70-74	7251	3437	3814
	75-79	79933	22785	57147		75-79	7300	2233	5067		75-79	105	60	46		75-79	6605	2702	3903
	80+	63251	13969	49281		80+	3334	932	2402		80+	0	0	0		80+	10126	2772	7354
	Total	11600760	5568743	6032017		Total	1991703	790861	1200841		Total	79316	34754	44562		Total	115505	60892	54613
	2018					2018					2018					2018
	0-4	1283379	647330	636049		0-4	17756	8970	8786		0-4	3117	1580	1537		0-4	13392	7694	5698
	5-9	1217820	612294	605526		5-9	15691	7903	7788		5-9	0	0	0		5-9	1179	761	418
	10-14	1202421	602685	599735		10-14	34612	17381	17231		10-14	0	0	0		10-14	1715	1018	698
	15-19	1228422	614137	614285		15-19	53115	21985	31130		15-19	7721	2337	5384		15-19	2313	1438	875
	20-24	1259530	628831	630699		20-24	125405	44595	80810		20-24	19077	7459	11618		20-24	3098	1792	1306
	25-29	1201507	599115	602392		25-29	257591	97198	160393		25-29	17745	8146	9599		25-29	5749	3160	2589
	30-34	1017852	499275	518577		30-34	347801	137280	210521		30-34	11527	5842	5685		30-34	7738	4325	3413
	35-39	822116	393390	428726		35-39	357438	144553	212885		35-39	6662	3465	3197		35-39	10066	5846	4220
	40-44	661433	311502	349931		40-44	305587	126685	178901		40-44	4037	2014	2023		40-44	9529	5677	3852
	45-49	501987	225516	276470		45-49	208972	85361	123612		45-49	2573	1126	1446		45-49	8195	4870	3325
	50-54	363799	154204	209595		50-54	121658	47220	74438		50-54	1589	619	970		50-54	6668	3853	2815
	55-59	308035	123532	184503		55-59	77790	27877	49913		55-59	1124	435	689		55-59	6704	3662	3042
	60-64	238453	91089	147364		60-64	44573	14861	29712		60-64	739	317	422		60-64	6977	3773	3204
	65-69	177745	63685	114060		65-69	24946	8012	16934		65-69	539	237	302		65-69	7303	3757	3546
	70-74	125724	41420	84304		70-74	14280	4523	9757		70-74	428	152	276		70-74	7342	3474	3868
	75-79	80737	23112	57625		75-79	7621	2300	5321		75-79	101	57	44		75-79	6601	2716	3886
	80+	65853	14516	51337		80+	3736	1013	2723		80+	0	0	0		80+	10478	2866	7612
	Total	11756813	5645633	6111180		Total	2018572	797717	1220856		Total	76978	33787	43191		Total	115050	60681	54368
	2019					2019					2019					2019
	0-4	1292913	652267	640645		0-4	18145	9166	8978		0-4	3024	1533	1491		0-4	13136	7515	5622
	5-9	1221783	614473	607310		5-9	15209	7661	7548		5-9	0	0	0		5-9	1123	725	398
	10-14	1202516	602926	599589		10-14	28675	14402	14273		10-14	0	0	0		10-14	1437	872	565
	15-19	1218587	609239	609348		15-19	52771	22057	30714		15-19	7400	2233	5167		15-19	2247	1398	849
	20-24	1255402	626659	628744		20-24	121649	43928	77722		20-24	18471	7190	11281		20-24	3050	1764	1286
	25-29	1216880	606671	610210		25-29	244564	91954	152610		25-29	17684	8065	9618		25-29	5607	3084	2524
	30-34	1058088	522690	535398		30-34	344491	136215	208275		30-34	11861	6017	5844		30-34	7705	4348	3357
	35-39	844402	402594	441808		35-39	358241	142882	215359		35-39	6736	3489	3247		35-39	9900	5742	4158
	40-44	677994	320522	357472		40-44	314371	129317	185054		40-44	3991	2013	1977		40-44	9501	5664	3837
	45-49	533399	240756	292643		45-49	229051	92989	136063		45-49	2579	1145	1434		45-49	8595	5115	3480
	50-54	371225	158391	212834		50-54	130329	50611	79718		50-54	1530	603	927		50-54	6744	3912	2833
	55-59	314478	126346	188132		55-59	83981	30132	53848		55-59	1087	422	665		55-59	6807	3722	3085
	60-64	245014	93529	151485		60-64	48644	16154	32490		60-64	724	311	413		60-64	7121	3846	3275
	65-69	181156	64704	116451		65-69	26882	8488	18393		65-69	526	231	295		65-69	7371	3781	3590
	70-74	128815	42259	86556		70-74	15309	4725	10584		70-74	421	149	272		70-74	7451	3512	3940
	75-79	81732	23474	58258		75-79	7978	2370	5608		75-79	99	56	43		75-79	6624	2733	3891
	80+	68342	15046	53296		80+	4135	1090	3045		80+	0	0	0		80+	10830	2958	7871
	Total	11912725	5722548	6190177		Total	2044425	804142	1240284		Total	76135	33461	42674		Total	115250	60690	54560
	2020					2020					2020					2020
	0-4	1299209	655602	643607		0-4	17416	8800	8617		0-4	2933	1487	1446		0-4	12870	7329	5541
	5-9	1230343	618937	611406		5-9	16314	8219	8095		5-9	0	0	0		5-9	1094	704	390
	10-14	1203786	603809	599977		10-14	23104	11606	11498		10-14	0	0	0		10-14	1203	749	454
	15-19	1210395	605207	605188		15-19	51385	21575	29811		15-19	7028	2115	4913		15-19	2156	1342	814
	20-24	1247993	622858	625135		20-24	118970	43629	75341		20-24	17605	6826	10778		20-24	3018	1742	1276
	25-29	1228034	612151	615883		25-29	231955	87060	144894		25-29	17322	7852	9470		25-29	5508	3026	2482
	30-34	1100283	547310	552973		30-34	340389	135047	205342		30-34	12057	6118	5939		30-34	7723	4399	3324
	35-39	863400	410120	453280		35-39	355888	139992	215896		35-39	6719	3462	3257		35-39	9719	5626	4093
	40-44	698262	330865	367397		40-44	322761	131574	191186		40-44	3942	2004	1937		40-44	9508	5665	3843
	45-49	560641	254353	306289		45-49	247116	99730	147387		45-49	2533	1142	1391		45-49	8916	5311	3605
	50-54	384403	165113	219290		50-54	141205	54817	86388		50-54	1479	591	888		50-54	6921	4026	2896
	55-59	319907	128904	191003		55-59	90292	32461	57831		55-59	1035	404	631		55-59	6893	3774	3119
	60-64	251565	95991	155574		60-64	52966	17543	35423		60-64	701	301	399		60-64	7266	3920	3346
	65-69	185208	65996	119211		65-69	29061	9047	20014		65-69	509	223	286		65-69	7465	3819	3646
	70-74	131716	43041	88675		70-74	16391	4934	11457		70-74	409	145	264		70-74	7549	3545	4005
	75-79	83149	23916	59233		75-79	8406	2450	5956		75-79	96	55	42		75-79	6675	2759	3916
	80+	70626	15542	55084		80+	4522	1163	3359		80+	0	0	0		80+	11150	3044	8107
	Total	12068921	5799716	6269204		Total	2068141	809647	1258493		Total	74367	32725	41642		Total	115638	60780	54858
	2021					2021					2021					2021
	0-4	1305622	658963	646658		0-4	17947	9070	8877		0-4	4404	2230	2173		0-4	12933	7366	5567
	5-9	1243993	625957	618036		5-9	15530	7827	7703		5-9	0	0	0		5-9	1074	696	378
	10-14	1203109	603720	599390		10-14	20095	10099	9996		10-14	0	0	0		10-14	1042	668	374
	15-19	1204319	602255	602065		15-19	49405	20761	28644		15-19	6694	2010	4684		15-19	2082	1299	783
	20-24	1237450	617519	619932		20-24	116794	43446	73347		20-24	16708	6456	10252		20-24	3036	1757	1279
	25-29	1234959	615516	619443		25-29	220276	82710	137566		25-29	16860	7599	9262		25-29	5499	3027	2473
	30-34	1124623	559034	565589		30-34	329167	129705	199461		30-34	12055	6075	5980		30-34	7674	4383	3292
	35-39	897971	430129	467842		35-39	356736	140201	216535		35-39	6854	3552	3302		35-39	9774	5699	4075
	40-44	722822	342274	380548		40-44	331007	133351	197656		40-44	3931	2005	1926		40-44	9609	5717	3892
	45-49	582363	265673	316690		45-49	262152	105198	156954		45-49	2466	1129	1336		45-49	9196	5488	3708
	50-54	404620	174866	229754		50-54	154976	60056	94920		50-54	1452	588	864		50-54	7289	4250	3038
	55-59	323623	130939	192684		55-59	96401	34745	61656		55-59	977	384	593		55-59	7013	3851	3163
	60-64	258189	98503	159687		60-64	57549	19031	38518		60-64	676	291	385		60-64	7492	4039	3453
	65-69	189835	67529	122306		65-69	31501	9694	21806		65-69	493	216	277		65-69	7666	3914	3751
	70-74	134308	43718	90589		70-74	17511	5147	12364		70-74	396	140	256		70-74	7705	3605	4100
	75-79	84990	24427	60563		75-79	8913	2538	6375		75-79	94	53	41		75-79	6821	2818	4004
	80+	72643	15990	56653		80+	4890	1230	3660		80+	0	0	0		80+	11490	3135	8355
	Total	12225439	5877010	6348429		Total	2090850	814809	1276041		Total	74061	32728	41333		Total	117396	61711	55685
	2022					2022					2022					2022
	0-4	1311360	661959	649401		0-4	18450	9325	9125		0-4	4285	2170	2115		0-4	12972	7390	5582
	5-9	1257657	632984	624673		5-9	14564	7343	7221		5-9	0	0	0		5-9	1060	691	369
	10-14	1205218	605020	600198		10-14	16781	8438	8342		10-14	0	0	0		10-14	928	611	317
	15-19	1198999	599728	599271		15-19	47930	20188	27742		15-19	6471	1939	4532		15-19	1997	1249	749
	20-24	1226154	611801	614353		20-24	114771	43175	71597		20-24	16063	6187	9876		20-24	3043	1764	1278
	25-29	1237937	616924	621013		25-29	210127	79132	130995		25-29	16556	7421	9135		25-29	5514	3038	2476
	30-34	1146900	569872	577028		30-34	316928	124186	192742		30-34	12188	6100	6088		30-34	7646	4374	3272
	35-39	934586	451182	483404		35-39	356705	140145	216560		35-39	7096	3691	3404		35-39	9868	5795	4074
	40-44	748016	353563	394453		40-44	337460	134253	203207		40-44	3992	2037	1956		40-44	9694	5755	3939
	45-49	599559	275082	324477		45-49	274164	109403	164761		45-49	2424	1128	1296		45-49	9377	5604	3773
	50-54	431090	187328	243762		50-54	171583	66284	105299		50-54	1463	601	862		50-54	7769	4536	3233
	55-59	326084	132638	193446		55-59	102318	36981	65337		55-59	932	370	562		55-59	7099	3911	3188
	60-64	264891	101088	163803		60-64	62394	20627	41768		60-64	662	285	377		60-64	7719	4160	3559
	65-69	194897	69246	125651		65-69	34213	10434	23779		65-69	486	213	273		65-69	7889	4022	3867
	70-74	136717	44331	92386		70-74	18694	5372	13322		70-74	388	137	251		70-74	7849	3659	4190
	75-79	87140	24981	62160		75-79	9497	2636	6861		75-79	93	52	41		75-79	6992	2882	4111
	80+	74472	16405	58067		80+	5248	1292	3956		80+	0	0	0		80+	11795	3219	8577
	Total	12381677	5954133	6427544		Total	2111826	819214	1292612		Total	73099	32331	40769		Total	119212	62660	56552
	2023					2023					2023					2023
	0-4	1316651	664696	651955		0-4	19153	9681	9473		0-4	4172	2113	2059		0-4	13007	7412	5595
	5-9	1270716	639713	631003		5-9	15443	7787	7656		5-9	0	0	0		5-9	1063	694	369
	10-14	1211688	608495	603193		10-14	13225	6653	6572		10-14	0	0	0		10-14	855	575	280
	15-19	1192278	596535	595743		15-19	44820	18790	26030		15-19	6274	1876	4398		15-19	1880	1178	702
	20-24	1215497	606447	609050		20-24	112457	42648	69809		20-24	15500	5952	9548		20-24	3034	1762	1272
	25-29	1237286	616507	620779		25-29	201771	76358	125413		25-29	16224	7238	8987		25-29	5543	3056	2487
	30-34	1166853	579643	587210		30-34	304319	118727	185592		30-34	12315	6124	6191		30-34	7640	4375	3265
	35-39	972529	473007	499522		35-39	355557	139776	215781		35-39	7364	3840	3525		35-39	10002	5913	4089
	40-44	772551	364174	408376		40-44	341693	134153	207540		40-44	4072	2073	1999		40-44	9756	5776	3980
	45-49	614592	283524	331068		45-49	283771	112585	171186		45-49	2394	1130	1264		45-49	9491	5679	3812
	50-54	460955	201337	259619		50-54	189952	73091	116861		50-54	1483	618	866		50-54	8311	4855	3456
	55-59	329322	134806	194516		55-59	108633	39374	69259		55-59	894	358	535		55-59	7193	3978	3215
	60-64	271249	103614	167635		60-64	67437	22313	45124		60-64	648	280	368		60-64	7937	4277	3660
	65-69	200254	71088	129166		65-69	37199	11267	25931		65-69	479	210	269		65-69	8128	4138	3990
	70-74	139147	44958	94188		70-74	19976	5625	14351		70-74	381	134	247		70-74	7992	3714	4279
	75-79	89442	25545	63897		75-79	10147	2740	7407		75-79	92	52	40		75-79	7178	2948	4230
	80+	76212	16803	59410		80+	5609	1352	4257		80+	0	0	0		80+	12081	3298	8783
	Total	12537222	6030891	6506331		Total	2131161	822919	1308242		Total	72293	31997	40296		Total	121091	63626	57464
	2024					2024					2024					2024
	0-4	1322859	667854	655005		0-4	19485	9848	9637		0-4	4056	2054	2002		0-4	13044	7434	5610
	5-9	1279977	644537	635441		5-9	16121	8130	7992		5-9	0	0	0		5-9	1069	698	371
	10-14	1215963	610835	605128		10-14	13046	6564	6483		10-14	0	0	0		10-14	841	569	272
	15-19	1193702	597491	596210		15-19	39732	16382	23350		15-19	6126	1828	4298		15-19	1720	1082	638
	20-24	1205773	601607	604167		20-24	109530	41721	67809		20-24	15015	5752	9263		20-24	3006	1749	1257
	25-29	1233101	614298	618804		25-29	194971	74217	120755		25-29	15859	7046	8813		25-29	5571	3071	2500
	30-34	1182385	587272	595114		30-34	291367	113324	178043		30-34	12397	6128	6269		30-34	7636	4374	3262
	35-39	1012214	495879	516335		35-39	353484	139211	214273		35-39	7657	3997	3660		35-39	10179	6056	4123
	40-44	794970	373527	421443		40-44	343256	132948	210308		40-44	4160	2110	2050		40-44	9784	5774	4010
	45-49	630806	292318	338488		45-49	292221	115175	177046		45-49	2389	1141	1247		45-49	9592	5742	3850
	50-54	489932	215125	274807		50-54	208129	79747	128383		50-54	1500	634	865		50-54	8832	5161	3670
	55-59	336042	138520	197522		55-59	116279	42256	74023		55-59	869	352	516		55-59	7351	4081	3270
	60-64	276812	105935	170877		60-64	72637	24083	48555		60-64	633	274	358		60-64	8136	4387	3748
	65-69	205705	72974	132731		65-69	40434	12186	28248		65-69	474	208	266		65-69	8373	4257	4116
	70-74	141857	45695	96161		70-74	21406	5922	15485		70-74	375	132	244		70-74	8150	3776	4375
	75-79	91680	26075	65605		75-79	10844	2848	7995		75-79	92	51	40		75-79	7360	3010	4349
	80+	77990	17202	60788		80+	5989	1412	4577		80+	0	0	0		80+	12365	3377	8989
	Total	12691768	6107143	6584625		Total	2148932	825974	1322958		Total	71600	31708	39892		Total	123010	64600	58410
	2025					2025					2025					2025
	0-4	1328924	670914	658010		0-4	19267	9738	9529		0-4	3937	1994	1943		0-4	13073	7452	5622
	5-9	1286048	647751	638296		5-9	16356	8249	8107		5-9	0	0	0		5-9	1075	702	373
	10-14	1224612	615338	609274		10-14	14264	7178	7086		10-14	0	0	0		10-14	847	573	274
	15-19	1196070	598970	597100		15-19	34886	14081	20805		15-19	5988	1783	4205		15-19	1605	1012	593
	20-24	1197751	597664	600087		20-24	106118	40482	65636		20-24	14564	5567	8997		20-24	2964	1727	1238
	25-29	1225579	610426	615154		25-29	189276	72484	116792		25-29	15423	6828	8594		25-29	5587	3077	2509
	30-34	1193573	592759	600813		30-34	278578	108165	170414		30-34	12397	6094	6303		30-34	7633	4371	3262
	35-39	1053540	519760	533780		35-39	350570	138483	212086		35-39	7945	4148	3797		35-39	10401	6225	4175
	40-44	814225	381278	432946		40-44	341862	130623	211239		40-44	4237	2138	2099		40-44	9775	5749	4026
	45-49	650547	302351	348196		45-49	300456	117476	182980		45-49	2407	1160	1247		45-49	9719	5816	3903
	50-54	515080	227462	287618		50-54	224551	85684	138867		50-54	1501	646	856		50-54	9276	5425	3851
	55-59	347950	144451	203499		55-59	125936	45847	80090		55-59	856	352	504		55-59	7614	4242	3373
	60-64	281403	108005	173397		60-64	77956	25923	52033		60-64	614	268	346		60-64	8310	4487	3823
	65-69	211074	74841	136233		65-69	43874	13179	30696		65-69	467	205	262		65-69	8617	4376	4241
	70-74	145005	46599	98407		70-74	23024	6276	16749		70-74	371	130	241		70-74	8334	3851	4483
	75-79	93726	26548	67179		75-79	11575	2960	8615		75-79	90	51	40		75-79	7528	3067	4461
	80+	79877	17613	62264		80+	6401	1474	4927		80+	0	0	0		80+	12663	3457	9205
	Total	12844984	6182730	6662254		Total	2164951	828300	1336651		Total	70798	31364	39434		Total	125021	65609	59412
	2026					2026					2026					2026
	0-4	1333188	673066	660122		0-4	18583	9392	9191		0-4	3813	1931	1882		0-4	13078	7455	5622
	5-9	1292223	650985	641237		5-9	16633	8390	8243		5-9	0	0	0		5-9	1085	708	377
	10-14	1238550	622494	616056		10-14	13811	6952	6859		10-14	0	0	0		10-14	843	573	270
	15-19	1196166	599313	596853		15-19	32234	12887	19347		15-19	5755	1711	4044		15-19	1551	978	572
	20-24	1191892	594834	597059		20-24	102340	39016	63324		20-24	13914	5308	8606		20-24	2917	1701	1217
	25-29	1214988	605056	609932		25-29	183991	70850	113141		25-29	14686	6483	8203		25-29	5580	3071	2510
	30-34	1200486	596119	604367		30-34	266302	103360	162942		30-34	12111	5922	6188		30-34	7630	4365	3265
	35-39	1077866	531480	546386		35-39	340555	133651	206904		35-39	7974	4136	3838		35-39	10444	6241	4203
	40-44	848125	400717	447408		40-44	343606	131272	212334		40-44	4339	2205	2134		40-44	9957	5890	4067
	45-49	674425	313412	361013		45-49	308687	119370	189317		45-49	2408	1165	1243		45-49	9885	5904	3981
	50-54	535232	237825	297407		50-54	238299	90567	147732		50-54	1465	641	824		50-54	9621	5634	3987
	55-59	366238	153056	213182		55-59	138201	50325	87877		55-59	843	351	492		55-59	8018	4479	3539
	60-64	284489	109647	174842		60-64	83130	27746	55384		60-64	582	255	326		60-64	8441	4569	3872
	65-69	216508	76751	139757		65-69	47538	14252	33286		65-69	452	199	253		65-69	8863	4497	4367
	70-74	148591	47669	100922		70-74	24842	6691	18152		70-74	360	126	234		70-74	8546	3941	4606
	75-79	95553	26956	68597		75-79	12338	3075	9262		75-79	87	49	38		75-79	7678	3116	4562
	80+	81884	18038	63846		80+	6850	1538	5312		80+	0	0	0		80+	12979	3541	9438
	Total	12996402	6257417	6738985		Total	2177940	829334	1348606		Total	68790	30483	38306		Total	127116	66661	60455
	2027					2027					2027					2027
	0-4	1335979	674474	661505		0-4	17934	9064	8870		0-4	3705	1876	1828		0-4	13067	7451	5616
	5-9	1297792	653890	643903		5-9	16957	8555	8402		5-9	0	0	0		5-9	1095	714	381
	10-14	1252448	629631	622817		10-14	13124	6609	6515		10-14	0	0	0		10-14	841	573	267
	15-19	1198860	600948	597912		15-19	29309	11516	17793		15-19	5741	1707	4035		15-19	1500	949	551
	20-24	1186783	592429	594354		20-24	99424	37937	61487		20-24	13753	5238	8514		20-24	2874	1677	1196
	25-29	1203736	599364	604372		25-29	179269	69339	109930		25-29	14451	6361	8090		25-29	5549	3049	2500
	30-34	1203436	597526	605910		30-34	255355	99261	156094		30-34	12167	5922	6245		30-34	7623	4354	3269
	35-39	1100054	542287	557767		35-39	329462	128618	200844		35-39	8250	4253	3997		35-39	10498	6261	4237
	40-44	883897	421096	462801		40-44	344506	131644	212862		40-44	4597	2346	2250		40-44	10168	6049	4119
	45-49	698981	324394	374587		45-49	315350	120497	194853		45-49	2501	1211	1290		45-49	10047	5986	4061
	50-54	551317	246540	304776		50-54	249396	94401	154995		50-54	1471	654	817		50-54	9877	5794	4082
	55-59	390157	164034	226123		55-59	153008	55649	97359		55-59	868	366	502		55-59	8555	4788	3767
	60-64	286497	111030	175468		60-64	88182	29554	58628		60-64	568	251	316		60-64	8537	4636	3901
	65-69	222006	78721	143286		65-69	51436	15415	36021		65-69	452	199	253		65-69	9113	4621	4492
	70-74	152497	48863	103634		70-74	26873	7172	19702		70-74	362	127	235		70-74	8782	4043	4739
	75-79	97255	27327	69928		75-79	13149	3200	9949		75-79	87	49	38		75-79	7817	3160	4657
	80+	83964	18470	65495		80+	7337	1605	5733		80+	0	0	0		80+	13309	3626	9683
	Total	13145660	6331022	6814638		Total	2190072	830036	1360036		Total	68974	30562	38411		Total	129250	67729	61521
	2028					2028					2028					2028
	0-4	1337479	675230	662249		0-4	17324	8756	8568		0-4	3595	1821	1774		0-4	13054	7444	5610
	5-9	1302965	656561	646404		5-9	17526	8842	8684		5-9	0	0	0		5-9	1109	721	387
	10-14	1265588	636392	629196		10-14	14121	7112	7009		10-14	0	0	0		10-14	854	582	272
	15-19	1205722	604642	601080		15-19	26105	9960	16145		15-19	5726	1703	4023		15-19	1452	921	531
	20-24	1180404	589435	590969		20-24	95227	36198	59029		20-24	13536	5149	8387		20-24	2807	1640	1167
	25-29	1193226	594096	599130		25-29	174702	67798	106903		25-29	14170	6222	7948		25-29	5496	3014	2482
	30-34	1202768	597128	605641		30-34	245970	95888	150082		30-34	12107	5868	6239		30-34	7607	4335	3272
	35-39	1119852	552002	567850		35-39	317840	123574	194266		35-39	8464	4338	4126		35-39	10555	6281	4274
	40-44	920849	442156	478693		40-44	344289	131679	212610		40-44	4844	2479	2365		40-44	10402	6223	4179
	45-49	722971	334767	388203		45-49	319998	120721	199276		45-49	2590	1252	1339		45-49	10191	6055	4136
	50-54	565531	254458	311073		50-54	258405	97383	161023		50-54	1474	666	808		50-54	10075	5922	4153
	55-59	417115	176362	240754		55-59	169395	61472	107922		55-59	894	383	511		55-59	9169	5140	4029
	60-64	289230	112839	176391		60-64	93616	31510	62106		60-64	553	247	305		60-64	8645	4713	3932
	65-69	227206	80643	146563		65-69	55510	16654	38856		65-69	449	199	251		65-69	9354	4743	4611
	70-74	156615	50139	106475		70-74	29115	7717	21397		70-74	363	128	235		70-74	9034	4153	4881
	75-79	98978	27710	71268		75-79	14033	3343	10690		75-79	87	49	38		75-79	7956	3205	4751
	80+	86069	18895	67174		80+	7861	1673	6188		80+	0	0	0		80+	13646	3710	9936
	Total	13292568	6403455	6889114		Total	2201034	830280	1370754		Total	68851	30503	38348		Total	131405	68802	62603
	2029					2029					2029					2029
	0-4	1338054	675520	662535		0-4	16799	8490	8308		0-4	3480	1763	1718		0-4	13038	7436	5602
	5-9	1309156	659705	649452		5-9	17822	8991	8830		5-9	0	0	0		5-9	1120	728	392
	10-14	1274790	641180	633610		10-14	14765	7437	7328		10-14	0	0	0		10-14	866	589	277
	15-19	1210065	607014	603051		15-19	25721	9829	15892		15-19	5623	1670	3953		15-19	1448	920	528
	20-24	1182272	590649	591623		20-24	89668	33706	55962		20-24	13357	5073	8283		20-24	2729	1597	1132
	25-29	1183748	589399	594350		25-29	169902	66054	103848		25-29	13848	6068	7779		25-29	5424	2969	2455
	30-34	1198620	594977	603643		30-34	237914	93076	144838		30-34	11930	5762	6168		30-34	7577	4307	3270
	35-39	1135266	559608	575658		35-39	305630	118476	187154		35-39	8591	4379	4212		35-39	10593	6288	4305
	40-44	959362	464154	495208		40-44	343100	131471	211630		40-44	5077	2602	2475		40-44	10667	6416	4250
	45-49	745000	343982	401018		45-49	322155	119927	202228		45-49	2668	1285	1383		45-49	10301	6102	4199
	50-54	580956	262753	318203		50-54	266448	99868	166580		50-54	1481	678	803		50-54	10267	6046	4221
	55-59	443255	188503	254752		55-59	185627	67181	118446		55-59	910	396	514		55-59	9772	5488	4284
	60-64	295071	115981	179090		60-64	100235	33880	66355		60-64	541	245	296		60-64	8835	4837	3998
	65-69	231712	82397	149315		65-69	59718	17960	41758		65-69	442	196	246		65-69	9573	4858	4715
	70-74	160792	51441	109352		70-74	31545	8321	23225		70-74	361	127	234		70-74	9292	4267	5025
	75-79	100904	28164	72740		75-79	15022	3513	11510		75-79	86	49	38		75-79	8110	3257	4853
	80+	88136	19301	68834		80+	8419	1744	6675		80+	0	0	0		80+	13980	3791	10189
	Total	13437160	6474729	6962432		Total	2210491	829924	1380567		Total	68396	30293	38104		Total	133592	69895	63696
	2030					2030					2030					2030
	0-4	1338025	675505	662520		0-4	16296	8236	8059		0-4	3368	1706	1662		0-4	13021	7427	5594
	5-9	1315281	662791	652491		5-9	17643	8902	8742		5-9	0	0	0		5-9	1129	733	396
	10-14	1280758	644339	636419		10-14	14915	7514	7401		10-14	0	0	0		10-14	874	594	280
	15-19	1218664	611481	607183		15-19	26641	10340	16300		15-19	5528	1639	3889		15-19	1467	932	535
	20-24	1185028	592350	592679		20-24	84487	31365	53122		20-24	13194	5007	8187		20-24	2658	1558	1100
	25-29	1176037	585638	590398		25-29	165005	64187	100818		25-29	13552	5929	7623		25-29	5343	2919	2424
	30-34	1191228	591223	600005		30-34	230851	90651	140200		30-34	11700	5635	6066		30-34	7528	4267	3261
	35-39	1146394	565118	581276		35-39	293365	113525	179840		35-39	8663	4393	4270		35-39	10610	6282	4328
	40-44	999334	487049	512285		40-44	341020	131055	209964		40-44	5311	2723	2588		40-44	10962	6630	4332
	45-49	764067	351713	412354		45-49	321539	118100	203439		45-49	2740	1313	1427		45-49	10369	6125	4244
	50-54	599745	272210	327535		50-54	274373	102109	172264		50-54	1504	695	809		50-54	10495	6187	4308
	55-59	465936	199387	266550		55-59	200319	72295	128024		55-59	919	407	512		55-59	10300	5798	4502
	60-64	305508	121012	184496		60-64	108621	36837	71784		60-64	538	246	292		60-64	9154	5034	4120
	65-69	235378	83950	151428		65-69	64030	19324	44706		65-69	433	193	240		65-69	9763	4962	4801
	70-74	164899	52727	112172		70-74	34133	8976	25158		70-74	358	127	232		70-74	9548	4380	5168
	75-79	103139	28721	74418		75-79	16144	3717	12426		75-79	86	48	38		75-79	8290	3321	4969
	80+	90137	19683	70454		80+	9010	1817	7193		80+	0	0	0		80+	14305	3868	10437
	Total	13579557	6544896	7034661		Total	2218391	828950	1389441		Total	67894	30060	37835		Total	135815	71016	64799
	2031					2031					2031					2031
	0-4	1337625	675303	662322		0-4	15789	7980	7809		0-4	3275	1659	1616		0-4	13002	7417	5585
	5-9	1319646	664990	654656		5-9	17037	8596	8442		5-9	0	0	0		5-9	1133	735	397
	10-14	1286845	647525	639320		10-14	15122	7619	7503		10-14	0	0	0		10-14	882	599	283
	15-19	1232632	618648	613984		15-19	26357	10189	16169		15-19	5646	1673	3973		15-19	1474	937	537
	20-24	1185341	592813	592527		20-24	81776	30199	51577		20-24	13362	5069	8293		20-24	2617	1536	1081
	25-29	1170501	582999	587503		25-29	160682	62505	98178		25-29	13655	5967	7689		25-29	5263	2870	2393
	30-34	1180886	586039	594847		30-34	224754	88611	136142		30-34	11749	5644	6104		30-34	7456	4215	3241
	35-39	1153321	568553	584768		35-39	281852	109064	172788		35-39	8924	4504	4419		35-39	10605	6262	4343
	40-44	1023258	498575	524683		40-44	332424	126937	205487		40-44	5622	2865	2757		40-44	11062	6683	4379
	45-49	796863	370326	426537		45-49	324032	119090	204941		45-49	2958	1429	1529		45-49	10616	6308	4309
	50-54	622471	282627	339844		50-54	282460	104033	178428		50-54	1587	736	851		50-54	10765	6342	4423
	55-59	484137	208569	275568		55-59	212712	76553	136159		55-59	945	426	519		55-59	10723	6054	4668
	60-64	321540	128289	193251		60-64	119295	40529	78765		60-64	558	259	300		60-64	9642	5323	4319
	65-69	237774	85171	152603		65-69	68257	20691	47566		65-69	432	194	238		65-69	9905	5047	4858
	70-74	169054	54044	115011		70-74	36912	9693	27219		70-74	365	129	236		70-74	9807	4495	5312
	75-79	105674	29379	76296		75-79	17410	3961	13450		75-79	88	50	39		75-79	8496	3397	5099
	80+	92069	20039	72031		80+	9638	1893	7745		80+	0	0	0		80+	14620	3940	10679
	Total	13719638	6613886	7105752		Total	2226509	828143	1398367		Total	69166	30604	38562		Total	138068	72161	65907
	2032					2032					2032					2032
	0-4	1337162	675069	662093		0-4	15322	7744	7578		0-4	3174	1608	1567		0-4	12982	7407	5575
	5-9	1322502	666428	656074		5-9	16415	8282	8133		5-9	0	0	0		5-9	1135	737	398
	10-14	1292348	650392	641956		10-14	15396	7758	7638		10-14	0	0	0		10-14	891	604	287
	15-19	1246556	625795	620762		15-19	25695	9877	15818		15-19	5506	1632	3874		15-19	1480	942	538
	20-24	1188236	594559	593677		20-24	78566	28776	49790		20-24	12933	4907	8025		20-24	2581	1517	1065
	25-29	1165685	580765	584920		25-29	156817	61040	95777		25-29	13123	5729	7393		25-29	5195	2828	2367
	30-34	1169974	580586	589388		30-34	218917	86573	132344		30-34	11242	5390	5851		30-34	7371	4155	3216
	35-39	1156364	570087	586276		35-39	271127	105054	166073		35-39	8717	4382	4335		35-39	10578	6228	4350
	40-44	1045051	509196	535855		40-44	322496	122485	200011		40-44	5656	2866	2790		40-44	11156	6733	4423
	45-49	831392	389784	441608		45-49	325597	119738	205859		45-49	3047	1481	1566		45-49	10902	6518	4384
	50-54	645898	292993	352905		50-54	289107	105255	183852		50-54	1602	744	858		50-54	11032	6493	4539
	55-59	498734	216350	282384		55-59	222759	79926	142833		55-59	923	423	500		55-59	11049	6260	4789
	60-64	342456	137532	204925		60-64	132130	44892	87238		60-64	559	263	297		60-64	10291	5700	4592
	65-69	239283	86205	153078		65-69	72387	22049	50337		65-69	410	186	224		65-69	10006	5118	4888
	70-74	173257	55403	117854		70-74	39862	10469	29393		70-74	355	126	229		70-74	10070	4614	5456
	75-79	108420	30107	78313		75-79	18818	4240	14578		75-79	86	49	38		75-79	8723	3483	5240
	80+	93977	20381	73596		80+	10312	1975	8338		80+	0	0	0		80+	14928	4009	10919
	Total	13857296	6681632	7175664		Total	2231721	826133	1405587		Total	67333	29786	37547		Total	140371	73345	67026
	2033					2033					2033					2033
	0-4	1336894	674934	661960		0-4	14914	7538	7376		0-4	3085	1562	1522		0-4	12966	7399	5567
	5-9	1324072	667219	656853		5-9	15823	7983	7840		5-9	0	0	0		5-9	1136	737	398
	10-14	1297424	653011	644412		10-14	15882	8003	7878		10-14	0	0	0		10-14	901	610	291
	15-19	1259578	632481	627097		15-19	26563	10322	16241		15-19	5510	1634	3877		15-19	1506	958	548
	20-24	1195279	598352	596927		20-24	75301	27258	48043		20-24	12919	4903	8016		20-24	2549	1499	1049
	25-29	1159716	578007	581708		25-29	151851	59018	92833		25-29	12978	5662	7315		25-29	5100	2772	2328
	30-34	1159873	575592	584281		30-34	213412	84608	128804		30-34	11077	5303	5774		30-34	7275	4090	3185
	35-39	1155874	569872	586002		35-39	261730	101675	160054		35-39	8713	4365	4348		35-39	10527	6180	4347
	40-44	1064473	518741	545732		40-44	311923	117962	193960		40-44	5830	2938	2892		40-44	11240	6776	4464
	45-49	866977	409838	457139		45-49	326046	120024	206021		45-49	3225	1573	1652		45-49	11214	6746	4468
	50-54	668853	302818	366034		50-54	293926	105670	188256		50-54	1667	773	893		50-54	11279	6628	4651
	55-59	511754	223489	288265		55-59	231008	82595	148413		55-59	929	433	496		55-59	11315	6433	4882
	60-64	365966	147874	218093		60-64	146313	49649	96664		60-64	579	276	303		60-64	11037	6130	4906
	65-69	241434	87597	153837		65-69	76851	23530	53321		65-69	401	184	217		65-69	10126	5203	4922
	70-74	177210	56723	120486		70-74	42948	11297	31651		70-74	353	126	227		70-74	10322	4731	5591
	75-79	111300	30880	80420		75-79	20367	4557	15810		75-79	87	49	38		75-79	8965	3575	5390
	80+	95922	20731	75191		80+	11046	2066	8980		80+	0	0	0		80+	15239	4079	11160
	Total	13992600	6748160	7244439		Total	2235903	823757	1412146		Total	67352	29781	37571		Total	142696	74547	68149
	2034					2034					2034					2034
	0-4	1336889	674931	661957		0-4	14529	7343	7186		0-4	3001	1520	1481		0-4	12955	7393	5562
	5-9	1324730	667550	657179		5-9	15329	7734	7595		5-9	0	0	0		5-9	1136	738	398
	10-14	1303535	656111	647424		10-14	16116	8121	7994		10-14	0	0	0		10-14	910	615	295
	15-19	1268675	637205	631470		15-19	27106	10601	16505		15-19	5525	1639	3886		15-19	1526	971	555
	20-24	1199640	600727	598913		20-24	74407	26940	47468		20-24	12889	4890	7999		20-24	2543	1498	1045
	25-29	1162007	579466	582542		25-29	146366	56613	89753		25-29	13002	5669	7333		25-29	5006	2716	2290
	30-34	1150857	571196	579662		30-34	207982	82601	125381		30-34	10972	5246	5726		30-34	7173	4023	3150
	35-39	1152002	567965	584037		35-39	253561	98828	154733		35-39	8701	4346	4354		35-39	10453	6118	4335
	40-44	1079642	526258	553384		40-44	300710	113365	187345		40-44	5997	3007	2990		40-44	11295	6801	4494
	45-49	903960	430716	473243		45-49	325538	120050	205487		45-49	3424	1673	1751		45-49	11559	6995	4563
	50-54	690025	311600	378425		50-54	296477	105180	191297		50-54	1739	804	935		50-54	11488	6738	4750
	55-59	525995	231017	294978		55-59	238478	84866	153613		55-59	946	446	500		55-59	11580	6605	4975
	60-64	388701	158035	230666		60-64	160363	54313	106050		60-64	598	290	309		60-64	11773	6559	5214
	65-69	246233	90058	156175		65-69	82321	25337	56984		65-69	398	184	213		65-69	10344	5345	5000
	70-74	180591	57917	122674		70-74	46139	12173	33966		70-74	352	126	225		70-74	10549	4840	5709
	75-79	114212	31665	82547		75-79	22047	4907	17139		75-79	87	49	38		75-79	9212	3670	5542
	80+	97980	21111	76868		80+	11855	2171	9684		80+	0	0	0		80+	15564	4153	11412
	Total	14125676	6813530	7312145		Total	2239324	821143	1418180		Total	67630	29890	37740		Total	145067	75779	69288
	2035					2035					2035					2035
	0-4	1337211	675095	662117		0-4	14161	7157	7004		0-4	2925	1482	1444		0-4	12953	7393	5560
	5-9	1324787	667579	657208		5-9	14867	7501	7366		5-9	0	0	0		5-9	1134	737	398
	10-14	1309611	659169	650442		10-14	15907	8017	7891		10-14	0	0	0		10-14	916	619	297
	15-19	1274590	640331	634258		15-19	27166	10648	16518		15-19	5498	1632	3866		15-19	1536	978	559
	20-24	1208139	605128	603011		20-24	74912	27274	47638		20-24	12831	4866	7965		20-24	2563	1512	1051
	25-29	1165142	581383	583758		25-29	141367	54409	86957		25-29	12968	5652	7316		25-29	4926	2668	2257
	30-34	1143618	567737	575881		30-34	202709	80598	122110		30-34	10835	5176	5659		30-34	7073	3959	3115
	35-39	1145003	564520	580484		35-39	246320	96353	149967		35-39	8608	4290	4318		35-39	10354	6042	4312
	40-44	1090662	531764	558897		40-44	289360	108881	180479		40-44	6101	3045	3056		40-44	11321	6809	4513
	45-49	942226	452373	489852		45-49	324129	119844	204285		45-49	3612	1766	1846		45-49	11939	7268	4671
	50-54	708480	319044	389435		50-54	296486	103769	192717		50-54	1801	830	972		50-54	11645	6817	4827
	55-59	543403	239615	303788		55-59	245917	86943	158975		55-59	969	462	508		55-59	11888	6796	5092
	60-64	408379	167137	241242		60-64	173095	58499	114596		60-64	610	300	310		60-64	12424	6947	5477
	65-69	254908	94013	160895		65-69	89269	27597	61672		65-69	398	187	211		65-69	10716	5568	5148
	70-74	183289	58962	124327		70-74	49409	13090	36319		70-74	346	125	221		70-74	10741	4938	5804
	75-79	117067	32439	84629		75-79	23835	5288	18547		75-79	87	50	38		75-79	9456	3764	5692
	80+	100187	21534	78653		80+	12755	2293	10462		80+	0	0	0		80+	15913	4235	11678
	Total	14256701	6877823	7378878		Total	2241664	818161	1423503		Total	67591	29861	37730		Total	147499	77050	70450
	2036					2036					2036					2036
	0-4	1338152	675570	662582		0-4	13822	6986	6836		0-4	2859	1448	1411		0-4	12959	7397	5562
	5-9	1324465	667417	657048		5-9	14386	7258	7128		5-9	0	0	0		5-9	1131	735	396
	10-14	1313958	661356	652602		10-14	15298	7709	7589		10-14	0	0	0		10-14	917	620	297
	15-19	1280632	643490	637142		15-19	27288	10728	16559		15-19	5470	1626	3845		15-19	1547	985	562
	20-24	1222042	612249	609793		20-24	74615	27138	47477		20-24	12860	4881	7979		20-24	2579	1523	1056
	25-29	1165701	581987	583713		25-29	138152	53098	85054		25-29	12880	5618	7262		25-29	4876	2639	2237
	30-34	1138519	565374	573145		30-34	197850	78723	119127		30-34	10720	5120	5601		30-34	6983	3901	3082
	35-39	1135180	559711	575469		35-39	239723	94123	145600		35-39	8486	4223	4263		35-39	10229	5954	4275
	40-44	1097615	535280	562335		40-44	278424	104726	173698		40-44	6170	3067	3103		40-44	11319	6798	4521
	45-49	965512	463540	501972		45-49	316522	116229	200293		45-49	3754	1826	1928		45-49	12095	7357	4738
	50-54	739669	336484	403185		50-54	299254	104827	194427		50-54	1909	887	1022		50-54	12006	7079	4926
	55-59	564504	249092	315412		55-59	253546	88741	164804		55-59	1004	480	524		55-59	12251	7006	5245
	60-64	424156	174834	249322		60-64	183847	61993	121854		60-64	617	309	308		60-64	12951	7271	5680
	65-69	268242	99716	168526		65-69	98097	30409	67687		65-69	405	193	212		65-69	11285	5895	5390
	70-74	184982	59773	125209		70-74	52609	14008	38600		70-74	338	124	215		70-74	10879	5016	5863
	75-79	119957	33231	86725		75-79	25752	5705	20047		75-79	87	50	38		75-79	9702	3860	5843
	80+	102523	21992	80530		80+	13749	2433	11316		80+	0	0	0		80+	16285	4325	11960
	Total	14385808	6941097	7444712		Total	2242935	814838	1428097		Total	67561	29852	37709		Total	149996	78362	71634
	2037					2037					2037					2037
	0-4	1339917	676462	663455		0-4	13516	6831	6685		0-4	2788	1412	1376		0-4	12974	7407	5567
	5-9	1324069	667218	656852		5-9	13940	7033	6907		5-9	0	0	0		5-9	1128	733	394
	10-14	1316803	662788	654015		10-14	14675	7395	7279		10-14	0	0	0		10-14	916	619	296
	15-19	1286086	646327	639758		15-19	27287	10782	16505		15-19	5272	1567	3705		15-19	1557	991	566
	20-24	1235913	619355	616557		20-24	73779	26772	47007		20-24	12501	4745	7756		20-24	2594	1533	1061
	25-29	1168830	583865	584965		25-29	134602	51583	83018		25-29	12436	5425	7012		25-29	4831	2613	2218
	30-34	1134086	563380	570706		30-34	193447	77048	116399		30-34	10285	4908	5377		30-34	6903	3851	3052
	35-39	1124860	554671	570189		35-39	233466	91940	141527		35-39	8106	4026	4079		35-39	10092	5859	4232
	40-44	1100808	536971	563837		40-44	268146	100967	167179		40-44	6016	2978	3038		40-44	11290	6772	4518
	45-49	986708	473830	512878		45-49	307574	112276	195298		45-49	3770	1823	1948		45-49	12240	7439	4801
	50-54	772448	354672	417776		50-54	301145	105555	195590		50-54	1962	917	1045		50-54	12397	7363	5034
	55-59	586307	258542	327765		55-59	259920	89941	169979		55-59	1012	484	527		55-59	12617	7212	5405
	60-64	436856	181404	255452		60-64	192617	64784	127833		60-64	602	306	296		60-64	13367	7537	5829
	65-69	285585	106921	178664		65-69	108685	33718	74967		65-69	405	196	209		65-69	12039	6316	5723
	70-74	185996	60464	125532		70-74	55742	14926	40816		70-74	319	118	201		70-74	10974	5082	5892
	75-79	122876	34050	88826		75-79	27795	6158	21637		75-79	85	48	36		75-79	9952	3959	5994
	80+	104947	22474	82472		80+	14841	2592	12249		80+	0	0	0		80+	16675	4421	12254
	Total	14513094	7003393	7509701		Total	2241176	810300	1430876		Total	65559	28953	36605		Total	152546	79709	72837
	2038					2038					2038					2038
	0-4	1342563	677798	664765		0-4	13260	6702	6558		0-4	2739	1387	1352		0-4	12997	7420	5576
	5-9	1323859	667112	656748		5-9	13548	6835	6713		5-9	0	0	0		5-9	1124	731	392
	10-14	1318365	663573	654791		10-14	14081	7096	6985		10-14	0	0	0		10-14	914	619	295
	15-19	1291092	648904	642188		15-19	27631	10973	16657		15-19	5361	1593	3768		15-19	1568	998	569
	20-24	1248791	625950	622841		20-24	74578	27186	47392		20-24	12815	4863	7952		20-24	2622	1552	1070
	25-29	1176044	587756	588288		25-29	131503	50190	81313		25-29	12739	5556	7183		25-29	4795	2592	2203
	30-34	1128614	560921	567692		30-34	188306	74998	113307		30-34	10429	4973	5456		30-34	6800	3788	3011
	35-39	1115379	550098	565281		35-39	227804	89963	137841		35-39	8188	4061	4127		35-39	9951	5764	4187
	40-44	1100585	536984	563601		40-44	259153	97826	161328		40-44	6164	3041	3124		40-44	11237	6730	4507
	45-49	1005581	483075	522506		45-49	297990	108252	189739		45-49	3984	1915	2069		45-49	12373	7513	4860
	50-54	806159	373367	432793		50-54	301997	105948	196048		50-54	2127	998	1129		50-54	12814	7665	5149
	55-59	607733	267527	340206		55-59	264692	90453	174239		55-59	1078	516	562		55-59	12965	7403	5562
	60-64	448299	187502	260797		60-64	199911	67034	132876		60-64	622	321	301		60-64	13717	7769	5947
	65-69	305002	114945	190057		65-69	120370	37317	83052		65-69	429	211	218		65-69	12901	6795	6106
	70-74	187548	61431	126117		70-74	59155	15937	43218		70-74	319	120	200		70-74	11092	5165	5927
	75-79	125603	34841	90762		75-79	29934	6643	23290		75-79	86	50	37		75-79	10190	4055	6135
	80+	107446	22976	84470		80+	16035	2771	13264		80+	0	0	0		80+	17079	4521	12558
	Total	14638663	7064761	7573902		Total	2239946	806125	1433821		Total	67081	29602	37480		Total	155137	81081	74056
	2039					2039					2039					2039
	0-4	1345943	679505	666438		0-4	13042	6592	6450		0-4	2699	1367	1332		0-4	13024	7437	5587
	5-9	1323907	667136	656771		5-9	13182	6651	6531		5-9	0	0	0		5-9	1120	729	390
	10-14	1319019	663903	655117		10-14	13587	6847	6740		10-14	0	0	0		10-14	911	617	294
	15-19	1297141	651965	645176		15-19	27903	11093	16810		15-19	5469	1624	3845		15-19	1577	1004	573
	20-24	1257793	630611	627182		20-24	75264	27523	47741		20-24	13116	4977	8138		20-24	2642	1565	1077
	25-29	1180459	590155	590303		25-29	130583	49876	80707		25-29	13007	5669	7338		25-29	4779	2582	2197
	30-34	1131329	562638	568691		30-34	183386	72920	110467		30-34	10684	5091	5594		30-34	6720	3739	2981
	35-39	1106990	546116	560874		35-39	222460	88065	134395		35-39	8290	4106	4184		35-39	9813	5673	4140
	40-44	1097103	535376	561726		40-44	251363	95211	156152		40-44	6290	3093	3197		40-44	11159	6673	4486
	45-49	1020363	490392	529971		45-49	287779	104159	183621		45-49	4188	2002	2186		45-49	12471	7566	4906
	50-54	841097	392768	448329		50-54	301945	106096	195849		50-54	2308	1085	1223		50-54	13267	7992	5275
	55-59	627581	275603	351978		55-59	267451	90191	177260		55-59	1149	548	601		55-59	13270	7566	5704
	60-64	460951	193992	266959		60-64	206612	68991	137622		60-64	648	338	310		60-64	14073	8004	6070
	65-69	323697	122801	200895		65-69	131942	40844	91098		65-69	454	226	228		65-69	13751	7270	6481
	70-74	191214	63179	128034		70-74	63373	17183	46190		70-74	323	123	200		70-74	11322	5307	6016
	75-79	127898	35548	92350		75-79	32143	7158	24986		75-79	88	51	37		75-79	10399	4143	6256
	80+	110004	23492	86512		80+	17333	2969	14364		80+	0	0	0		80+	17494	4624	12870
	Total	14762488	7125180	7637308		Total	2239350	802369	1436981		Total	68713	30299	38414		Total	157792	82492	75300
	2040					2040					2040					2040
	0-4	1349831	681468	668363		0-4	12841	6490	6351		0-4	2661	1347	1313		0-4	13055	7455	5600
	5-9	1324284	667326	656958		5-9	12839	6478	6361		5-9	0	0	0		5-9	1116	727	388
	10-14	1319086	663936	655150		10-14	13136	6620	6516		10-14	0	0	0		10-14	908	616	292
	15-19	1303183	655000	648182		15-19	27724	10993	16731		15-19	5428	1612	3816		15-19	1581	1007	574
	20-24	1263664	633705	629959		20-24	75333	27581	47751		20-24	13013	4938	8074		20-24	2652	1572	1080
	25-29	1188872	594502	594370		25-29	131082	50200	80882		25-29	12935	5634	7301		25-29	4796	2591	2204
	30-34	1134833	564778	570055		30-34	178901	71016	107886		30-34	10637	5065	5571		30-34	6649	3697	2952
	35-39	1100350	543046	557304		35-39	217335	86200	131135		35-39	8170	4042	4128		35-39	9683	5588	4094
	40-44	1090625	532306	558319		40-44	244388	92923	151465		40-44	6210	3045	3165		40-44	11054	6601	4453
	45-49	1031161	495800	535361		45-49	277345	100139	177206		45-49	4252	2022	2230		45-49	12531	7595	4936
	50-54	877137	412823	464314		50-54	300991	106000	194991		50-54	2429	1142	1286		50-54	13754	8343	5411
	55-59	645000	282511	362490		55-59	267923	89131	178793		55-59	1188	564	624		55-59	13514	7693	5821
	60-64	476499	201427	275073		60-64	213347	70803	142544		60-64	662	348	314		60-64	14491	8267	6225
	65-69	339805	129824	209981		65-69	142427	44010	98417		65-69	462	233	229		65-69	14501	7699	6802
	70-74	197932	66000	131932		70-74	68753	18748	50005		70-74	324	125	199		70-74	11723	5532	6190
	75-79	129683	36158	93526		75-79	34407	7696	26711		75-79	86	50	36		75-79	10573	4222	6351
	80+	112591	24018	88573		80+	18731	3188	15543		80+	0	0	0		80+	17917	4730	13187
	Total	14884538	7184627	7699910		Total	2237504	798215	1439289		Total	68454	30169	38286		Total	160498	83936	76562
	2041					2041					2041					2041
	0-4	1354217	683683	670535		0-4	12654	6396	6258		0-4	2626	1330	1296		0-4	13093	7478	5616
	5-9	1325270	667823	657447		5-9	12526	6320	6206		5-9	0	0	0		5-9	1112	726	386
	10-14	1318790	663787	655003		10-14	12682	6391	6291		10-14	0	0	0		10-14	904	614	290
	15-19	1307534	657189	650345		15-19	27102	10688	16414		15-19	5366	1593	3773		15-19	1579	1006	573
	20-24	1269658	636830	632829		20-24	75341	27619	47722		20-24	12868	4883	7985		20-24	2663	1579	1083
	25-29	1202678	601566	601112		25-29	131127	50216	80910		25-29	12892	5614	7278		25-29	4821	2605	2216
	30-34	1135667	565544	570123		30-34	175748	69774	105974		30-34	10506	5002	5504		30-34	6590	3663	2928
	35-39	1095782	541025	554758		35-39	212624	84453	128171		35-39	8040	3973	4066		35-39	9565	5513	4052
	40-44	1081461	527948	553513		40-44	237967	90839	147127		40-44	6088	2979	3110		40-44	10920	6513	4408
	45-49	1038053	499317	538735		45-49	267191	96384	170807		45-49	4277	2024	2253		45-49	12554	7602	4953
	50-54	899440	423398	476042		50-54	294347	102884	191463		50-54	2511	1173	1337		50-54	13977	8480	5497
	55-59	674046	298423	375622		55-59	270859	90222	180637		55-59	1252	599	653		55-59	13989	8027	5963
	60-64	495407	209623	285784		60-64	220306	72393	147913		60-64	682	360	322		60-64	14985	8557	6428
	65-69	352685	135773	216912		65-69	151299	46660	104639		65-69	465	239	227		65-69	15111	8060	7051
	70-74	208260	70048	138212		70-74	75584	20690	54894		70-74	328	128	200		70-74	12339	5861	6478
	75-79	130743	36624	94120		75-79	36623	8236	28387		75-79	83	49	34		75-79	10692	4283	6408
	80+	115260	24568	90692		80+	20244	3430	16814		80+	0	0	0		80+	18351	4841	13510
	Total	15004953	7243169	7761784		Total	2234226	793597	1440629		Total	67984	29946	38038		Total	163245	85406	77838
	2042					2042					2042					2042
	0-4	1359107	686152	672955		0-4	12495	6315	6180		0-4	2606	1320	1286		0-4	13139	7504	5635
	5-9	1327071	668731	658340		5-9	12254	6183	6072		5-9	0	0	0		5-9	1109	724	385
	10-14	1318427	663604	654822		10-14	12269	6183	6086		10-14	0	0	0		10-14	899	611	288
	15-19	1310394	658628	651766		15-19	26586	10413	16173		15-19	5474	1625	3849		15-19	1574	1003	570
	20-24	1275067	639635	635432		20-24	75659	27775	47885		20-24	13140	4985	8155		20-24	2672	1586	1086
	25-29	1216460	608619	607840		25-29	131390	50312	81078		25-29	13276	5780	7496		25-29	4845	2618	2227
	30-34	1139032	567560	571472		30-34	173060	68692	104369		30-34	10748	5116	5632		30-34	6540	3634	2907
	35-39	1091830	539336	552494		35-39	208856	83135	125722		35-39	8173	4036	4137		35-39	9457	5445	4011
	40-44	1071854	523384	548470		40-44	232306	89016	143290		40-44	6162	3009	3153		40-44	10777	6419	4358
	45-49	1041331	501100	540231		45-49	257871	93113	164758		45-49	4419	2082	2337		45-49	12546	7589	4957
	50-54	919736	433147	486589		50-54	286567	99523	187043		50-54	2672	1241	1431		50-54	14180	8606	5574
	55-59	704523	314978	389545		55-59	273077	91053	182024		55-59	1363	655	707		55-59	14498	8382	6116
	60-64	514972	217795	297177		60-64	226244	73513	152731		60-64	728	385	344		60-64	15492	8847	6644
	65-69	363080	140888	222192		65-69	158608	48809	109799		65-69	482	251	231		65-69	15598	8363	7235
	70-74	221631	75128	146503		70-74	83773	22970	60802		70-74	348	138	210		70-74	13152	6281	6871
	75-79	131333	37025	94308		75-79	38812	8783	30029		75-79	83	49	34		75-79	10769	4336	6434
	80+	117983	25141	92843		80+	21873	3698	18176		80+	0	0	0		80+	18796	4955	13840
	Total	15123830	7300851	7822979		Total	2231700	789484	1442216		Total	69673	30671	39002		Total	166042	86905	79138
	2043					2043					2043					2043
	0-4	1364395	688822	675573		0-4	12354	6244	6110		0-4	2583	1308	1275		0-4	13188	7533	5656
	5-9	1329741	670076	659664		5-9	12029	6069	5960		5-9	0	0	0		5-9	1107	724	384
	10-14	1318254	663518	654737		10-14	11914	6004	5910		10-14	0	0	0		10-14	895	609	286
	15-19	1311977	659425	652552		15-19	26008	10126	15882		15-19	5420	1608	3812		15-19	1568	1000	568
	20-24	1280017	642176	637841		20-24	76005	27950	48055		20-24	13025	4940	8085		20-24	2683	1593	1090
	25-29	1229147	615102	614044		25-29	132669	50909	81760		25-29	13249	5767	7482		25-29	4885	2640	2245
	30-34	1146409	571548	574861		30-34	170697	67671	103025		30-34	10720	5102	5619		30-34	6510	3615	2894
	35-39	1086947	537236	549711		35-39	204209	81376	122833		35-39	8070	3982	4089		35-39	9330	5368	3962
	40-44	1063087	519278	543808		40-44	227078	87317	139761		40-44	6063	2955	3107		40-44	10636	6329	4307
	45-49	1041325	501286	540039		45-49	249564	90331	159234		45-49	4410	2069	2341		45-49	12510	7559	4951
	50-54	937798	441908	495891		50-54	278055	96042	182013		50-54	2750	1270	1480		50-54	14364	8720	5645
	55-59	735799	331944	403855		55-59	274285	91558	182727		55-59	1439	694	745		55-59	15037	8759	6278
	60-64	534241	225579	308662		60-64	230783	74058	156724		60-64	756	399	357		60-64	15983	9122	6861
	65-69	372552	145696	226856		65-69	164749	50566	114183		65-69	484	256	229		65-69	16019	8635	7384
	70-74	236517	80748	155769		70-74	92774	25437	67338		70-74	358	144	214		70-74	14077	6756	7322
	75-79	132336	37614	94723		75-79	41206	9389	31817		75-79	82	49	33		75-79	10872	4405	6467
	80+	120605	25702	94903		80+	23600	3987	19613		80+	0	0	0		80+	19235	5070	14164
	Total	15241147	7357657	7883490		Total	2227979	785034	1442945		Total	69410	30544	38867		Total	168899	88438	80461
	2044					2044					2044					2044
	0-4	1369993	691648	678345		0-4	12229	6181	6048		0-4	2563	1298	1265		0-4	13238	7562	5676
	5-9	1333133	671786	661347		5-9	11832	5970	5863		5-9	0	0	0		5-9	1107	724	383
	10-14	1318342	663562	654780		10-14	11590	5841	5749		10-14	0	0	0		10-14	891	607	284
	15-19	1312655	659767	652888		15-19	25428	9858	15569		15-19	5323	1579	3744		15-19	1561	996	565
	20-24	1286013	645203	640810		20-24	76041	27974	48067		20-24	12834	4865	7969		20-24	2695	1601	1094
	25-29	1238027	619691	618336		25-29	133207	51179	82027		25-29	13087	5696	7391		25-29	4908	2653	2255
	30-34	1150923	574010	576913		30-34	169737	67349	102388		30-34	10573	5029	5545		30-34	6488	3602	2886
	35-39	1090089	539212	550876		35-39	199808	79600	120209		35-39	7986	3937	4048		35-39	9249	5319	3930
	40-44	1055402	515748	539654		40-44	221963	85593	136370		40-44	5928	2885	3042		40-44	10498	6242	4256
	45-49	1038193	499933	538260		45-49	242153	87932	154221		45-49	4346	2032	2314		45-49	12444	7512	4933
	50-54	951985	448871	503114		50-54	268786	92430	176356		50-54	2792	1282	1510		50-54	14501	8805	5697
	55-59	768117	349487	418630		55-59	274565	91796	182769		55-59	1508	729	779		55-59	15619	9167	6452
	60-64	552162	232605	319558		60-64	233548	73953	159595		60-64	778	409	369		60-64	16426	9365	7061
	65-69	383161	150863	232298		65-69	170451	52115	118336		65-69	487	260	227		65-69	16459	8915	7544
	70-74	250757	86221	164536		70-74	101657	27841	73816		70-74	364	149	215		70-74	14985	7225	7760
	75-79	134883	38704	96178		75-79	44180	10140	34040		75-79	81	49	33		75-79	11088	4527	6560
	80+	122969	26221	96748		80+	25410	4296	21114		80+	0	0	0		80+	19643	5179	14464
	Total	15356803	7413531	7943272		Total	2222584	780048	1442536		Total	68650	30200	38450		Total	171800	90001	81800
	2045					2045					2045					2045
	0-4	1375805	694582	681223		0-4	12126	6129	5997		0-4	2554	1293	1260		0-4	13286	7590	5697
	5-9	1337022	673746	663276		5-9	11650	5878	5772		5-9	0	0	0		5-9	1106	724	382
	10-14	1318762	663773	654989		10-14	11292	5691	5601		10-14	0	0	0		10-14	887	605	282
	15-19	1312750	659816	652934		15-19	24973	9638	15335		15-19	5368	1592	3776		15-19	1554	992	562
	20-24	1292027	648219	643808		20-24	75919	27893	48025		20-24	13002	4927	8075		20-24	2700	1605	1096
	25-29	1243859	622759	621100		25-29	133310	51254	82057		25-29	13257	5769	7488		25-29	4913	2656	2257
	30-34	1159265	578323	580942		30-34	170422	67756	102666		30-34	10743	5106	5637		30-34	6501	3607	2894
	35-39	1093967	541578	552389		35-39	195973	78059	117915		35-39	8120	4002	4118		35-39	9179	5276	3903
	40-44	1049416	513091	536325		40-44	217242	83983	133259		40-44	5966	2900	3065		40-44	10372	6164	4208
	45-49	1032206	497198	535008		45-49	235572	85874	149698		45-49	4381	2042	2339		45-49	12349	7446	4903
	50-54	962398	454056	508342		50-54	259311	88898	170413		50-54	2895	1322	1573		50-54	14593	8861	5732
	55-59	801330	367538	433792		55-59	273995	91808	182187		55-59	1621	784	836		55-59	16250	9611	6639
	60-64	567998	238668	329329		60-64	234344	73203	161141		60-64	821	430	390		60-64	16795	9563	7232
	65-69	396293	156803	239490		65-69	176247	53574	122673		65-69	508	274	234		65-69	16982	9233	7749
	70-74	262941	91095	171846		70-74	109699	29997	79702		70-74	377	157	219		70-74	15781	7647	8134
	75-79	139620	40469	99151		75-79	47989	11087	36901		75-79	85	51	34		75-79	11473	4724	6749
	80+	125026	26693	98334		80+	27292	4625	22668		80+	0	0	0		80+	20006	5278	14728
	Total	15470687	7468408	8002279		Total	2217355	775345	1442010		Total	69696	30649	39047		Total	174729	91584	83145
	2046					2046					2046					2046
	0-4	1381682	697549	684133		0-4	12040	6085	5955		0-4	2544	1289	1256		0-4	13335	7618	5717
	5-9	1341400	675952	665448		5-9	11481	5792	5689		5-9	0	0	0		5-9	1107	725	382
	10-14	1319790	664291	655499		10-14	11025	5556	5469		10-14	0	0	0		10-14	884	604	280
	15-19	1312488	659686	652802		15-19	24542	9425	15117		15-19	5378	1594	3784		15-19	1547	988	558
	20-24	1296387	650410	645977		20-24	75478	27655	47822		20-24	13078	4954	8125		20-24	2699	1605	1094
	25-29	1249815	625857	623957		25-29	133583	51396	82188		25-29	13347	5806	7541		25-29	4919	2660	2259
	30-34	1172921	585309	587612		30-34	171142	68090	103052		30-34	10901	5179	5721		30-34	6535	3624	2910
	35-39	1095117	542532	552585		35-39	193319	77095	116224		35-39	8165	4022	4143		35-39	9114	5237	3877
	40-44	1045421	511427	533994		40-44	213072	82554	130518		40-44	5977	2902	3075		40-44	10263	6097	4166
	45-49	1023672	493255	530418		45-49	229589	84047	145542		45-49	4373	2034	2340		45-49	12223	7364	4859
	50-54	969108	457477	511631		50-54	250097	85619	164478		50-54	2964	1347	1618		50-54	14641	8891	5750
	55-59	822260	377270	444990		55-59	268372	89239	179133		55-59	1705	820	885		55-59	16564	9803	6761
	60-64	594166	252592	341573		60-64	237323	74297	163025		60-64	880	464	416		60-64	17450	10014	7436
	65-69	412337	163349	248988		65-69	182298	54875	127423		65-69	532	288	244		65-69	17604	9584	8020
	70-74	272636	95228	177408		70-74	116518	31810	84708		70-74	384	163	221		70-74	16427	8005	8422
	75-79	146897	42988	103909		75-79	52819	12261	40559		75-79	89	53	35		75-79	12068	5009	7059
	80+	126696	27103	99593		80+	29198	4963	24235		80+	0	0	0		80+	20313	5366	14947
	Total	15582791	7522275	8060515		Total	2211895	770759	1441136		Total	70319	30916	39403		Total	177692	93193	84499
	2047					2047					2047					2047
	0-4	1387482	700477	687005		0-4	11960	6045	5915		0-4	2530	1281	1249		0-4	13384	7646	5738
	5-9	1346273	678408	667866		5-9	11334	5718	5615		5-9	0	0	0		5-9	1108	726	382
	10-14	1321629	665217	656412		10-14	10798	5442	5356		10-14	0	0	0		10-14	882	603	279
	15-19	1312159	659523	652636		15-19	24050	9201	14849		15-19	5272	1562	3711		15-19	1540	984	556
	20-24	1299267	651859	647409		20-24	74750	27309	47441		20-24	12858	4868	7990		20-24	2695	1603	1092
	25-29	1255190	628640	626550		25-29	133640	51437	82203		25-29	13142	5715	7427		25-29	4922	2663	2260
	30-34	1186557	592287	594270		30-34	171640	68303	103337		30-34	10821	5140	5681		30-34	6567	3641	2925
	35-39	1098719	544690	554029		35-39	190845	76150	114696		35-39	8053	3965	4088		35-39	9065	5207	3857
	40-44	1041990	510060	531930		40-44	209528	81390	128138		40-44	5858	2842	3016		40-44	10164	6037	4127
	45-49	1014749	489132	525617		45-49	224165	82388	141777		45-49	4268	1980	2288		45-49	12084	7275	4809
	50-54	972386	459276	513110		50-54	241470	82702	158768		50-54	2953	1335	1618		50-54	14649	8896	5753
	55-59	841305	386245	455060		55-59	261585	86403	175182		55-59	1750	836	913		55-59	16849	9979	6870
	60-64	621540	267000	354540		60-64	239609	75135	164474		60-64	924	489	435		60-64	18158	10502	7655
	65-69	428946	169867	259079		65-69	187496	55807	131689		65-69	547	297	250		65-69	18248	9936	8311
	70-74	280476	98810	181666		70-74	122154	33286	88868		70-74	382	165	216		70-74	16946	8308	8638
	75-79	156260	46120	110140		75-79	58577	13627	44949		75-79	92	56	36		75-79	12850	5370	7480
	80+	128153	27500	100654		80+	31145	5314	25830		80+	0	0	0		80+	20576	5449	15127
	Total	15693081	7575110	8117972		Total	2204744	765657	1439087		Total	69450	30532	38917		Total	180687	94827	85861
	2048					2048					2048					2048
	0-4	1393104	703315	689789		0-4	11882	6005	5876		0-4	2512	1272	1240		0-4	13431	7673	5758
	5-9	1351538	681061	670478		5-9	11204	5653	5551		5-9	0	0	0		5-9	1110	728	382
	10-14	1324331	666577	657754		10-14	10613	5349	5265		10-14	0	0	0		10-14	880	603	278
	15-19	1312016	659452	652564		15-19	23498	8971	14527		15-19	5110	1513	3597		15-19	1533	981	553
	20-24	1300882	652672	648211		20-24	73641	26828	46813		20-24	12485	4725	7761		20-24	2688	1599	1088
	25-29	1260106	631156	628949		25-29	133442	51367	82075		25-29	12788	5558	7230		25-29	4924	2664	2260
	30-34	1199042	598660	600382		30-34	172755	68819	103936		30-34	10597	5032	5566		30-34	6607	3662	2944
	35-39	1106217	548754	557463		35-39	188656	75243	113413		35-39	7881	3879	4002		35-39	9041	5193	3848
	40-44	1037719	508329	529389		40-44	205094	79787	125307		40-44	5676	2751	2925		40-44	10047	5967	4080
	45-49	1006664	485461	521203		45-49	219122	80831	138291		45-49	4121	1908	2212		45-49	11946	7187	4758
	50-54	972544	459580	512964		50-54	233677	80188	153489		50-54	2892	1302	1589		50-54	14621	8878	5743
	55-59	858243	394308	463935		55-59	254036	83424	170612		55-59	1766	840	927		55-59	17106	10139	6968
	60-64	649513	281669	367844		60-64	240942	75663	165279		60-64	958	509	449		60-64	18909	11023	7885
	65-69	445330	176077	269253		65-69	191532	56295	135238		65-69	557	302	255		65-69	18879	10272	8607
	70-74	287715	102226	185490		70-74	126940	34510	92429		70-74	376	166	210		70-74	17404	8586	8818
	75-79	166605	49556	117049		75-79	64875	15095	49780		75-79	93	57	36		75-79	13735	5774	7961
	80+	129881	28003	101878		80+	33272	5707	27566		80+	0	0	0		80+	20858	5546	15311
	Total	15801451	7626858	8174593		Total	2195182	759734	1435448		Total	67812	29813	37999		Total	183719	96476	87242
	2049					2049					2049					2049
	0-4	1398501	706040	692461		0-4	11805	5967	5838		0-4	2500	1266	1234		0-4	13474	7699	5776
	5-9	1357111	683869	673242		5-9	11095	5598	5497		5-9	0	0	0		5-9	1112	730	382
	10-14	1327750	668298	659452		10-14	10454	5269	5186		10-14	0	0	0		10-14	880	603	277
	15-19	1312134	659512	652621		15-19	22996	8764	14232		15-19	5048	1494	3554		15-19	1527	977	550
	20-24	1301598	653033	648566		20-24	72513	26356	46157		20-24	12346	4669	7677		20-24	2677	1594	1082
	25-29	1266061	634158	631904		25-29	133097	51212	81885		25-29	12694	5514	7180		25-29	4926	2665	2261
	30-34	1207826	603198	604628		30-34	173115	69004	104111		30-34	10545	5005	5540		30-34	6623	3671	2953
	35-39	1110880	551313	559566		35-39	187724	74955	112769		35-39	7832	3853	3979		35-39	9012	5172	3840
	40-44	1041201	510509	530692		40-44	201133	78270	122863		40-44	5658	2741	2918		40-44	9988	5933	4055
	45-49	999641	482343	517297		45-49	214273	79288	134985		45-49	4058	1877	2182		45-49	11812	7104	4708
	50-54	969736	458444	511292		50-54	226706	78027	148679		50-54	2870	1288	1582		50-54	14559	8839	5721
	55-59	871570	400734	470837		55-59	245755	80320	165435		55-59	1805	854	952		55-59	17305	10263	7042
	60-64	678270	296723	381547		60-64	241403	75937	165466		60-64	1011	538	473		60-64	19713	11583	8130
	65-69	460624	181705	278919		65-69	194110	56290	137821		65-69	577	312	265		65-69	19457	10572	8884
	70-74	295952	105937	190015		70-74	131449	35610	95839		70-74	380	170	210		70-74	17895	8879	9016
	75-79	176413	52878	123535		75-79	71068	16519	54549		75-79	95	59	36		75-79	14597	6170	8427
	80+	132473	28758	103715		80+	35800	6181	29620		80+	0	0	0		80+	21248	5686	15562
	Total	15907740	7677452	8230288		Total	2184499	753567	1430932		Total	67421	29639	37782		Total	186806	98140	88666
	2050					2050					2050					2050
	0-4	1403656	708642	695014		0-4	11736	5932	5804		0-4	2496	1264	1232		0-4	13514	7722	5792
	5-9	1362895	686784	676111		5-9	11004	5552	5452		5-9	0	0	0		5-9	1115	732	383
	10-14	1331662	670267	661394		10-14	10307	5194	5113		10-14	0	0	0		10-14	880	603	277
	15-19	1312582	659739	652843		15-19	22679	8618	14061		15-19	5131	1517	3614		15-19	1521	974	547
	20-24	1301737	653104	648633		20-24	71716	26018	45697		20-24	12555	4745	7810		20-24	2664	1588	1076
	25-29	1272061	637164	634897		25-29	132732	51032	81700		25-29	12971	5631	7340		25-29	4922	2663	2259
	30-34	1213661	606270	607391		30-34	173025	68999	104025		30-34	10774	5112	5662		30-34	6620	3667	2953
	35-39	1119185	555621	563564		35-39	188405	75374	113031		35-39	8028	3947	4081		35-39	9023	5174	3849
	40-44	1045366	513043	532322		40-44	197701	76967	120735		40-44	5803	2810	2994		40-44	9939	5905	4034
	45-49	994257	480057	514200		45-49	209843	77867	131976		45-49	4119	1902	2217		45-49	11692	7030	4662
	50-54	964238	456026	508212		50-54	220489	76171	144318		50-54	2918	1305	1613		50-54	14463	8778	5684
	55-59	881390	405542	475848		55-59	237233	77271	159962		55-59	1887	888	999		55-59	17446	10353	7093
	60-64	707652	312088	395564		60-64	241043	75987	165056		60-64	1096	584	512		60-64	20572	12181	8390
	65-69	474227	186602	287625		65-69	195068	55800	139268		65-69	614	330	284		65-69	19953	10825	9127
	70-74	306239	110220	196019		70-74	136087	36661	99425		70-74	400	180	220		70-74	18488	9214	9274
	75-79	184724	55821	128903		75-79	76657	17792	58866		75-79	99	63	36		75-79	15349	6525	8824
	80+	136236	29836	106400		80+	38859	6757	32102		80+	0	0	0		80+	21815	5887	15929
	Total	16011767	7726825	8284942		Total	2174586	747993	1426593		Total	68892	30280	38613		Total	189974	99822	90153

## Sheet: Eastern Cape
		Population					HIV age distribution					New infections					Deaths					Births
		Male	Female	Total			Male	Female	Total			Male	Female	Total			Male	Female	Total
	2013					2013					2013					2013					2013	113226
	0-4	1046494	527432	519061		0-4	19162	9669	9493		0-4	2088	1058	1029		0-4	12142	6984	5158		2014	115038
	5-9	1030778	517899	512879		5-9	28548	14368	14180		5-9	0	0	0		5-9	1915	1115	799		2015	116457
	10-14	1040859	522304	518555		10-14	19223	9663	9560		10-14	0	0	0		10-14	1833	1065	768		2016	118111
	15-19	1092824	547675	545149		15-19	31447	9876	21572		15-19	11289	3445	7844		15-19	1707	1053	654		2017	119046
	20-24	1031479	516096	515383		20-24	119039	42021	77018		20-24	25022	9866	15156		20-24	2882	1546	1336		2018	120280
	25-29	826712	410234	416477		25-29	182172	70797	111375		25-29	19951	9040	10911		25-29	5895	2780	3115		2019	120819
	30-34	658740	322196	336544		30-34	195122	81082	114040		30-34	13080	6381	6699		30-34	7991	3901	4090		2020	121581
	35-39	606074	291479	314595		35-39	185830	80871	104959		35-39	9848	4799	5049		35-39	11684	5986	5698		2021	122787
	40-44	487404	225930	261474		40-44	127683	56031	71651		40-44	6726	3045	3681		40-44	9545	5097	4448		2022	123661
	45-49	322607	142920	179687		45-49	66359	28181	38178		45-49	3692	1507	2184		45-49	6403	3453	2950		2023	124375
	50-54	228839	94808	134031		50-54	34137	13175	20962		50-54	2105	776	1330		50-54	4595	2448	2147		2024	124949
	55-59	178969	70202	108767		55-59	19643	6975	12668		55-59	1271	470	801		55-59	4027	2086	1941		2025	125400
	60-64	149013	55668	93346		60-64	12138	4249	7889		60-64	846	349	497		60-64	4445	2331	2114		2026	125632
	65-69	118184	40687	77497		65-69	7597	2720	4877		65-69	630	263	366		65-69	4872	2430	2442		2027	125667
	70-74	80770	25072	55699		70-74	4706	1600	3106		70-74	473	158	315		70-74	4716	2136	2580		2028	125646
	75-79	51599	13651	37948		75-79	2401	784	1618		75-79	109	58	51		75-79	4189	1624	2566		2029	125630
	80+	46969	9802	37167		80+	815	266	549		80+	0	0	0		80+	7524	1965	5559		2030	125661
	Total	8998314	4334056	4664258		Total	1056021	432327	623694		Total	97129	41215	55913		Total	96366	48001	48366		2031	125702
	2014					2014					2014					2014					2032	125749
	0-4	1056266	532494	523772		0-4	15939	8044	7895		0-4	2179	1105	1074		0-4	11296	6524	4772		2033	125878
	5-9	1027405	516231	511174		5-9	26454	13314	13139		5-9	0	0	0		5-9	1751	1026	725		2034	126118
	10-14	1032852	518273	514578		10-14	20912	10511	10400		10-14	0	0	0		10-14	1816	1050	766		2035	126475
	15-19	1086206	544335	541872		15-19	32487	10550	21938		15-19	10347	3157	7190		15-19	1684	1042	642		2036	126958
	20-24	1051446	526096	525350		20-24	120653	42486	78166		20-24	23465	9251	14213		20-24	2777	1521	1256		2037	127541
	25-29	878090	437634	440456		25-29	193500	75467	118034		25-29	19446	8860	10586		25-29	5363	2679	2683		2038	128204
	30-34	661350	323198	338152		30-34	197051	81205	115846		30-34	12034	5879	6155		30-34	6574	3372	3202		2039	128927
	35-39	608362	293892	314470		35-39	192687	83224	109464		35-39	8951	4409	4542		35-39	9706	5221	4485		2040	129698
	40-44	514144	239264	274879		40-44	142032	61772	80260		40-44	6384	2917	3466		40-44	8529	4756	3773		2041	130554
	45-49	342978	152985	189993		45-49	75413	31908	43505		45-49	3543	1462	2081		45-49	5915	3320	2595		2042	131470
	50-54	238723	99745	138978		50-54	38435	14860	23575		50-54	1991	742	1250		50-54	4317	2383	1934		2043	132377
	55-59	183212	71872	111340		55-59	21775	7676	14099		55-59	1185	438	746		55-59	3852	2036	1816		2044	133259
	60-64	149532	56032	93500		60-64	13158	4557	8601		60-64	776	322	455		60-64	4277	2276	2001		2045	134117
	65-69	121091	41596	79495		65-69	8367	2932	5435		65-69	591	247	344		65-69	4856	2432	2424		2046	134960
	70-74	82568	25683	56885		70-74	5118	1717	3400		70-74	444	148	295		70-74	4725	2149	2576		2047	135778
	75-79	52952	14002	38950		75-79	2649	844	1804		75-79	102	54	47		75-79	4229	1642	2587		2048	136536
	80+	47560	9836	37724		80+	919	290	629		80+	0	0	0		80+	7554	1956	5598		2049	137235
	Total	9134737	4403168	4731568		Total	1107549	451358	656191		Total	91437	38992	52446		Total	89220	45385	43835		2050	137886
	2015					2015					2015					2015
	0-4	1068719	538900	529818		0-4	14342	7240	7101		0-4	2236	1134	1102		0-4	10947	6330	4617
	5-9	1025446	515311	510135		5-9	23351	11753	11598		5-9	0	0	0		5-9	1518	903	615
	10-14	1028475	516091	512384		10-14	22035	11076	10959		10-14	0	0	0		10-14	1701	987	714
	15-19	1074179	538264	535915		15-19	33505	11303	22201		15-19	9798	2987	6811		15-19	1678	1034	644
	20-24	1067428	534105	533323		20-24	120948	42465	78483		20-24	22802	8982	13820		20-24	2707	1495	1212
	25-29	933259	467016	466243		25-29	205536	80512	125024		25-29	19713	9026	10688		25-29	5194	2650	2544
	30-34	664704	324369	340336		30-34	198616	81211	117405		30-34	11537	5635	5903		30-34	5807	3003	2804
	35-39	613091	297246	315845		35-39	199571	85627	113945		35-39	8504	4226	4279		35-39	8571	4651	3920
	40-44	535536	250374	285162		40-44	155723	67261	88462		40-44	6209	2865	3343		40-44	7952	4467	3485
	45-49	366427	164472	201956		45-49	85928	36260	49669		45-49	3548	1478	2070		45-49	5791	3277	2513
	50-54	250797	105713	145084		50-54	43668	16951	26717		50-54	1967	741	1226		50-54	4285	2391	1894
	55-59	188279	74060	114219		55-59	24204	8515	15689		55-59	1151	427	723		55-59	3809	2026	1783
	60-64	150724	56568	94156		60-64	14332	4913	9419		60-64	742	308	434		60-64	4194	2245	1950
	65-69	123280	42334	80946		65-69	9151	3149	6002		65-69	572	239	333		65-69	4849	2434	2414
	70-74	84772	26385	58387		70-74	5579	1848	3731		70-74	434	145	289		70-74	4766	2175	2591
	75-79	54272	14363	39909		75-79	2915	910	2005		75-79	99	53	46		75-79	4271	1664	2607
	80+	48343	9924	38419		80+	1045	319	726		80+	0	0	0		80+	7602	1958	5644
	Total	9277731	4475494	4802237		Total	1160449	471313	689136		Total	89313	38245	51068		Total	85641	43690	41951
	2016					2016					2016					2016
	0-4	1086373	547968	538405		0-4	13208	6671	6536		0-4	2289	1160	1128		0-4	10707	6149	4558
	5-9	1023161	514278	508884		5-9	20519	10330	10189		5-9	0	0	0		5-9	1279	773	506
	10-14	1027734	515732	512003		10-14	22503	11311	11191		10-14	0	0	0		10-14	1516	887	629
	15-19	1057914	530077	527837		15-19	34516	12109	22406		15-19	9203	2801	6403		15-19	1621	989	631
	20-24	1078230	539533	538697		20-24	119922	42003	77919		20-24	21994	8650	13344		20-24	2627	1449	1178
	25-29	960562	480435	480127		25-29	209697	81867	127831		25-29	19352	8844	10508		25-29	4829	2469	2360
	30-34	705556	346336	359220		30-34	209961	85881	124080		30-34	11695	5744	5950		30-34	5382	2784	2598
	35-39	615206	299005	316201		35-39	204733	87355	117378		35-39	8029	4015	4014		35-39	7445	4023	3422
	40-44	550677	258891	291786		40-44	168135	72310	95824		40-44	5940	2771	3169		40-44	7246	4054	3192
	45-49	393584	177693	215890		45-49	98225	41389	56836		45-49	3557	1495	2062		45-49	5651	3190	2461
	50-54	264778	112625	152153		50-54	49857	19476	30381		50-54	1942	739	1203		50-54	4265	2385	1881
	55-59	194175	76800	117375		55-59	26950	9513	17437		55-59	1117	417	699		55-59	3782	2013	1768
	60-64	152737	57326	95411		60-64	15697	5332	10365		60-64	711	295	416		60-64	4136	2210	1926
	65-69	124695	42916	81779		65-69	9940	3374	6566		65-69	548	229	319		65-69	4816	2415	2401
	70-74	87434	27193	60241		70-74	6104	1996	4109		70-74	425	141	283		70-74	4833	2199	2634
	75-79	55519	14734	40785		75-79	3193	981	2212		75-79	96	52	44		75-79	4314	1680	2633
	80+	49309	10065	39244		80+	1197	355	841		80+	0	0	0		80+	7692	1967	5725
	Total	9427644	4551607	4876037		Total	1214353	492252	722101		Total	86897	37354	49543		Total	82139	41636	40503
	2017					2017					2017					2017
	0-4	1103107	556574	546534		0-4	12266	6199	6067		0-4	2371	1202	1169		0-4	10547	6047	4500
	5-9	1025784	515752	510031		5-9	18061	9095	8965		5-9	0	0	0		5-9	1098	677	421
	10-14	1024626	514177	510449		10-14	22387	11253	11134		10-14	0	0	0		10-14	1340	794	546
	15-19	1044018	523076	520942		15-19	35495	12912	22583		15-19	8616	2615	6001		15-19	1578	961	617
	20-24	1083030	541977	541053		20-24	117750	41209	76542		20-24	21068	8269	12798		20-24	2553	1409	1144
	25-29	986832	493451	493381		25-29	212462	82667	129794		25-29	18950	8643	10307		25-29	4678	2389	2288
	30-34	750376	370243	380133		30-34	222083	90948	131135		30-34	11847	5847	6000		30-34	5276	2734	2542
	35-39	619300	301414	317885		35-39	209302	88826	120476		35-39	7615	3824	3791		35-39	6868	3697	3171
	40-44	560109	264944	295165		40-44	178710	76640	102070		40-44	5617	2650	2968		40-44	6887	3845	3042
	45-49	423543	192237	231306		45-49	112054	47148	64906		45-49	3561	1510	2052		45-49	5778	3259	2519
	50-54	280372	120350	160022		50-54	56889	22380	34509		50-54	1918	738	1180		50-54	4381	2461	1920
	55-59	200984	80086	120898		55-59	30008	10664	19344		55-59	1085	409	676		55-59	3831	2051	1779
	60-64	155514	58311	97203		60-64	17239	5807	11432		60-64	682	283	399		60-64	4131	2209	1922
	65-69	125540	43384	82156		65-69	10724	3600	7124		65-69	522	219	303		65-69	4778	2408	2371
	70-74	90419	28065	62354		70-74	6682	2153	4528		70-74	416	138	278		70-74	4922	2241	2681
	75-79	56755	15124	41631		75-79	3477	1055	2421		75-79	93	50	43		75-79	4354	1707	2648
	80+	50432	10246	40186		80+	1370	395	975		80+	0	0	0		80+	7798	1990	5808
	Total	9580741	4629413	4951327		Total	1266958	512954	754005		Total	84360	36395	47965		Total	80800	40880	39920
	2018					2018					2018					2018
	0-4	1118415	564458	553957		0-4	13437	6792	6645		0-4	2404	1219	1185		0-4	10416	5960	4456
	5-9	1033573	519854	513719		5-9	14668	7388	7279		5-9	0	0	0		5-9	955	601	354
	10-14	1020294	512015	508280		10-14	21116	10615	10501		10-14	0	0	0		10-14	1199	718	481
	15-19	1032935	517516	515420		15-19	36471	13651	22820		15-19	8352	2527	5825		15-19	1543	939	605
	20-24	1081938	541461	540477		20-24	115514	40519	74996		20-24	20777	8135	12642		20-24	2496	1374	1122
	25-29	1010962	505484	505478		25-29	214177	83078	131100		25-29	19179	8729	10451		25-29	4674	2372	2302
	30-34	798724	395945	402780		30-34	235039	96457	138582		30-34	12429	6158	6271		30-34	5415	2806	2609
	35-39	624356	304008	320347		35-39	213080	89946	123134		35-39	7513	3781	3732		35-39	6634	3551	3083
	40-44	565972	269375	296598		40-44	187711	80324	107387		40-44	5476	2612	2864		40-44	6767	3768	2999
	45-49	453708	206973	246735		45-49	126828	53270	73558		45-49	3671	1569	2101		45-49	6088	3428	2660
	50-54	297866	128994	168872		50-54	64810	25670	39140		50-54	1966	764	1201		50-54	4609	2599	2011
	55-59	208969	84009	124959		55-59	33487	12007	21480		55-59	1096	417	679		55-59	3946	2125	1821
	60-64	159029	59583	99446		60-64	18980	6353	12627		60-64	680	281	398		60-64	4172	2231	1941
	65-69	126137	43803	82334		65-69	11533	3836	7697		65-69	513	216	297		65-69	4746	2404	2342
	70-74	93415	28930	64486		70-74	7300	2317	4983		70-74	421	139	282		70-74	5022	2287	2735
	75-79	58081	15545	42536		75-79	3768	1133	2635		75-79	94	50	43		75-79	4405	1738	2667
	80+	51680	10461	41219		80+	1564	439	1125		80+	0	0	0		80+	7925	2020	5905
	Total	9736056	4708413	5027644		Total	1319484	533794	785690		Total	84571	36598	47973		Total	81013	40920	40093
	2019					2019					2019					2019
	0-4	1130872	570909	559963		0-4	14111	7133	6978		0-4	2422	1228	1194		0-4	10251	5834	4417
	5-9	1044848	525719	519129		5-9	12780	6439	6341		5-9	0	0	0		5-9	867	552	316
	10-14	1017175	510502	506674		10-14	19166	9635	9531		10-14	0	0	0		10-14	1049	637	412
	15-19	1024967	513543	511425		15-19	37148	14174	22975		15-19	8111	2445	5666		15-19	1511	916	595
	20-24	1075576	538281	537295		20-24	113345	39959	73386		20-24	20362	7953	12409		20-24	2455	1342	1113
	25-29	1031329	515709	515620		25-29	214581	82994	131587		25-29	19323	8775	10547		25-29	4730	2374	2355
	30-34	850307	423369	426938		30-34	248598	102320	146277		30-34	13022	6473	6549		30-34	5677	2936	2741
	35-39	629606	306449	323156		35-39	215951	90656	125295		35-39	7429	3742	3687		35-39	6525	3469	3056
	40-44	571158	273386	297772		40-44	195644	83545	112099		40-44	5343	2575	2768		40-44	6735	3736	2999
	45-49	480613	220411	260202		45-49	141396	59289	82108		45-49	3736	1611	2124		45-49	6424	3606	2818
	50-54	317796	138768	179028		50-54	73778	29400	44378		50-54	2022	794	1228		50-54	4906	2769	2137
	55-59	218524	88703	129821		55-59	37559	13604	23955		55-59	1111	427	685		55-59	4116	2225	1891
	60-64	163200	61209	101991		60-64	20919	6980	13939		60-64	679	281	398		60-64	4250	2269	1981
	65-69	126920	44261	82659		65-69	12403	4088	8315		65-69	504	213	291		65-69	4737	2405	2332
	70-74	96021	29705	66315		70-74	7927	2480	5447		70-74	423	140	283		70-74	5119	2328	2792
	75-79	59623	16014	43609		75-79	4077	1214	2863		75-79	95	51	44		75-79	4483	1774	2708
	80+	52995	10702	42292		80+	1773	484	1289		80+	0	0	0		80+	8081	2055	6026
	Total	9891530	4787643	5103887		Total	1371157	554396	816761		Total	84581	36708	47873		Total	81917	41228	40689
	2020					2020					2020					2020
	0-4	1141434	576413	565021		0-4	14092	7125	6967		0-4	2439	1236	1202		0-4	10073	5702	4372
	5-9	1058399	532738	525661		5-9	12127	6113	6014		5-9	0	0	0		5-9	812	519	293
	10-14	1016287	510149	506138		10-14	17037	8565	8471		10-14	0	0	0		10-14	908	561	347
	15-19	1020497	511348	509148		15-19	37405	14430	22975		15-19	7902	2375	5527		15-19	1466	886	580
	20-24	1063773	532366	531407		20-24	111235	39503	71732		20-24	19795	7712	12083		20-24	2414	1310	1104
	25-29	1047477	523871	523606		25-29	213662	82430	131232		25-29	19347	8768	10579		25-29	4799	2381	2418
	30-34	904926	452447	452479		30-34	262595	108458	154137		30-34	13601	6780	6821		30-34	6007	3100	2907
	35-39	634645	308604	326041		35-39	217912	90964	126948		35-39	7345	3698	3647		35-39	6460	3410	3049
	40-44	577690	277800	299890		40-44	202974	86465	116510		40-44	5230	2543	2687		40-44	6738	3725	3013
	45-49	501952	231540	270412		45-49	154773	64818	89955		45-49	3740	1630	2110		45-49	6700	3754	2946
	50-54	340328	149734	190594		50-54	83902	33597	50305		50-54	2084	827	1258		50-54	5244	2961	2282
	55-59	229932	94261	135672		55-59	42376	15510	26865		55-59	1130	438	692		55-59	4325	2346	1978
	60-64	168003	63248	104756		60-64	23061	7702	15359		60-64	679	282	397		60-64	4349	2322	2027
	65-69	128219	44834	83386		65-69	13375	4366	9008		65-69	496	210	286		65-69	4745	2412	2333
	70-74	98005	30347	67658		70-74	8539	2636	5902		70-74	421	139	282		70-74	5187	2358	2829
	75-79	61447	16537	44910		75-79	4414	1301	3113		75-79	96	51	44		75-79	4578	1816	2762
	80+	54357	10967	43390		80+	1994	531	1463		80+	0	0	0		80+	8245	2095	6150
	Total	10047373	4867203	5180170		Total	1421473	574515	846958		Total	84305	36690	47615		Total	83050	41659	41391
	2021					2021					2021					2021
	0-4	1150610	581165	569445		0-4	15063	7617	7445		0-4	3795	1922	1872		0-4	10168	5755	4413
	5-9	1076765	542197	534568		5-9	11624	5862	5762		5-9	0	0	0		5-9	789	509	280
	10-14	1015253	509764	505489		10-14	15380	7734	7645		10-14	0	0	0		10-14	796	505	291
	15-19	1019698	510982	508716		15-19	37410	14493	22916		15-19	7805	2342	5463		15-19	1440	872	568
	20-24	1047664	524289	523374		20-24	109349	39173	70176		20-24	19268	7489	11779		20-24	2412	1308	1104
	25-29	1058260	529364	528896		25-29	211577	81483	130094		25-29	19390	8768	10622		25-29	4910	2420	2490
	30-34	931988	465825	466163		30-34	267256	110062	157194		30-34	13890	6911	6979		30-34	6207	3189	3018
	35-39	674866	330249	344617		35-39	230654	96511	134143		35-39	7754	3930	3824		35-39	6797	3593	3204
	40-44	580731	280133	300598		40-44	207921	88291	119630		40-44	5132	2512	2621		40-44	6759	3733	3026
	45-49	516702	239864	276838		45-49	166331	69609	96722		45-49	3715	1637	2078		45-49	6951	3900	3051
	50-54	365873	162044	203829		50-54	95386	38321	57065		50-54	2170	869	1301		50-54	5687	3219	2468
	55-59	242852	100538	142314		55-59	47929	17724	30205		55-59	1159	454	705		55-59	4617	2519	2098
	60-64	173385	65681	107704		60-64	25415	8525	16890		60-64	685	286	398		60-64	4518	2419	2099
	65-69	130110	45525	84586		65-69	14474	4676	9798		65-69	493	209	284		65-69	4828	2453	2374
	70-74	99275	30837	68438		70-74	9124	2786	6338		70-74	418	139	280		70-74	5274	2401	2873
	75-79	63553	17103	46449		75-79	4786	1393	3393		75-79	98	52	45		75-79	4737	1879	2858
	80+	55712	11244	44469		80+	2223	580	1643		80+	0	0	0		80+	8456	2148	6307
	Total	10203295	4946804	5256491		Total	1471900	594840	877060		Total	85772	37520	48252		Total	85346	42824	42522
	2022					2022					2022					2022
	0-4	1159336	585661	573676		0-4	15918	8050	7867		0-4	3810	1930	1880		0-4	10235	5794	4441
	5-9	1093841	551005	542836		5-9	10911	5506	5405		5-9	0	0	0		5-9	775	504	271
	10-14	1019062	511848	507214		10-14	14066	7076	6989		10-14	0	0	0		10-14	717	466	252
	15-19	1016845	509579	507266		15-19	37188	14443	22744		15-19	7692	2304	5387		15-19	1398	849	549
	20-24	1033836	517342	516494		20-24	107902	38983	68919		20-24	18752	7270	11482		20-24	2412	1308	1104
	25-29	1062964	531837	531127		25-29	208487	80240	128248		25-29	19305	8711	10594		25-29	5005	2452	2553
	30-34	957638	478623	479015		30-34	270753	111227	159526		30-34	14156	7030	7126		30-34	6416	3280	3136
	35-39	718363	353467	364896		35-39	244051	102364	141688		35-39	8180	4168	4012		35-39	7202	3813	3389
	40-44	585140	282784	302356		40-44	212204	89768	122436		40-44	5063	2489	2574		40-44	6793	3746	3047
	45-49	525716	245690	280026		45-49	175942	73608	102334		45-49	3651	1628	2023		45-49	7116	4002	3114
	50-54	393743	175413	218330		50-54	108158	43532	64626		50-54	2258	912	1346		50-54	6172	3500	2672
	55-59	257095	107466	149629		55-59	54203	20240	33964		55-59	1190	472	718		55-59	4938	2709	2229
	60-64	179469	68536	110933		60-64	28023	9466	18557		60-64	692	292	400		60-64	4709	2532	2177
	65-69	132569	46360	86209		65-69	15714	5025	10690		65-69	492	208	283		65-69	4931	2503	2428
	70-74	100018	31220	68798		70-74	9694	2933	6761		70-74	413	138	275		70-74	5331	2435	2897
	75-79	65838	17692	48146		75-79	5193	1490	3703		75-79	99	53	46		75-79	4911	1945	2966
	80+	57083	11536	45547		80+	2459	630	1829		80+	0	0	0		80+	8668	2204	6464
	Total	10358556	5026060	5332496		Total	1520867	614579	906288		Total	85753	37605	48148		Total	87731	44043	43688
	2023					2023					2023					2023
	0-4	1166996	589588	577409		0-4	16896	8545	8351		0-4	3828	1939	1889		0-4	10294	5828	4466
	5-9	1108964	558826	550138		5-9	11823	5967	5856		5-9	0	0	0		5-9	783	510	274
	10-14	1028047	516558	511489		10-14	11860	5968	5892		10-14	0	0	0		10-14	658	437	221
	15-19	1012948	507657	505291		15-19	36138	13956	22182		15-19	7708	2306	5402		15-19	1340	817	523
	20-24	1022787	511809	510978		20-24	107014	38948	68066		20-24	18614	7199	11415		20-24	2410	1307	1103
	25-29	1061744	531325	530419		25-29	205085	78995	126090		25-29	19443	8755	10687		25-29	5079	2475	2605
	30-34	980977	490359	490617		30-34	273187	112008	161178		30-34	14649	7262	7387		30-34	6626	3370	3256
	35-39	764907	378216	386691		35-39	258148	108571	149577		35-39	8777	4490	4286		35-39	7672	4068	3605
	40-44	590262	285482	304780		40-44	215756	90887	124870		40-44	5106	2518	2589		40-44	6831	3760	3072
	45-49	531252	249932	281320		45-49	184039	76978	107061		45-49	3636	1641	1994		45-49	7222	4072	3151
	50-54	421645	188875	232769		50-54	121717	49030	72687		50-54	2377	969	1408		50-54	6668	3787	2881
	55-59	273006	115177	157829		55-59	61288	23091	38197		55-59	1246	499	747		55-59	5291	2919	2372
	60-64	186526	71904	114622		60-64	30999	10566	20433		60-64	714	304	410		60-64	4928	2665	2263
	65-69	135588	47396	88192		65-69	17121	5428	11693		65-69	501	212	289		65-69	5056	2563	2493
	70-74	100511	31549	68962		70-74	10282	3085	7196		70-74	415	139	276		70-74	5373	2463	2910
	75-79	68071	18258	49813		75-79	5622	1588	4035		75-79	102	55	48		75-79	5083	2009	3074
	80+	58521	11849	46672		80+	2706	681	2025		80+	0	0	0		80+	8888	2264	6624
	Total	10512751	5104760	5407992		Total	1569680	634294	935387		Total	87116	38289	48827		Total	90203	45312	44891
	2024					2024					2024					2024
	0-4	1174800	593551	581249		0-4	17567	8885	8682		0-4	3834	1942	1892		0-4	10347	5858	4489
	5-9	1121047	565107	555940		5-9	12640	6381	6260		5-9	0	0	0		5-9	792	515	276
	10-14	1040051	522790	517262		10-14	10716	5394	5322		10-14	0	0	0		10-14	631	424	206
	15-19	1010433	506465	503968		15-19	34602	13226	21376		15-19	7632	2280	5353		15-19	1275	780	495
	20-24	1014838	507850	506988		20-24	106258	38873	67386		20-24	18310	7067	11243		20-24	2407	1306	1101
	25-29	1055256	528135	527121		25-29	201385	77717	123668		25-29	19230	8643	10587		25-29	5132	2488	2644
	30-34	1000511	500265	500246		30-34	274138	112221	161917		30-34	14911	7381	7530		30-34	6824	3453	3371
	35-39	814277	404458	409819		35-39	272711	115049	157662		35-39	9290	4769	4521		35-39	8203	4355	3848
	40-44	595462	287961	307501		40-44	218474	91606	126868		40-44	5102	2519	2583		40-44	6872	3772	3099
	45-49	536121	253748	282373		45-49	191200	79933	111267		45-49	3582	1636	1946		45-49	7306	4129	3177
	50-54	446418	201095	245322		50-54	135014	54411	80603		50-54	2442	1006	1436		50-54	7121	4052	3069
	55-59	291107	123872	167234		55-59	69342	26333	43009		55-59	1295	525	771		55-59	5684	3152	2531
	60-64	194926	75904	119022		60-64	34495	11878	22617		60-64	732	314	417		60-64	5185	2821	2364
	65-69	139106	48691	90416		65-69	18693	5896	12797		65-69	505	214	291		65-69	5202	2637	2566
	70-74	101119	31888	69232		70-74	10919	3249	7671		70-74	412	139	273		70-74	5417	2492	2925
	75-79	69963	18750	51213		75-79	6051	1683	4368		75-79	103	55	48		75-79	5235	2066	3168
	80+	60091	12187	47904		80+	2969	736	2233		80+	0	0	0		80+	9125	2328	6797
	Total	10665527	5182717	5482810		Total	1617176	653468	963707		Total	87382	38492	48890		Total	92756	46629	46127
	2025					2025					2025					2025
	0-4	1181911	597143	584768		0-4	17799	9002	8797		0-4	3843	1947	1896		0-4	10392	5884	4508
	5-9	1131251	570421	560830		5-9	13344	6737	6607		5-9	0	0	0		5-9	801	521	280
	10-14	1053984	529993	523991		10-14	10483	5279	5204		10-14	0	0	0		10-14	622	422	201
	15-19	1010145	506426	503720		15-19	33065	12463	20602		15-19	7714	2300	5413		15-19	1219	749	470
	20-24	1010377	505659	504718		20-24	105951	38877	67073		20-24	18436	7105	11331		20-24	2405	1304	1100
	25-29	1043362	522210	521152		25-29	197798	76565	121233		25-29	19268	8646	10623		25-29	5157	2489	2668
	30-34	1015841	508109	507732		30-34	273955	112045	161910		30-34	15403	7613	7790		30-34	7001	3523	3478
	35-39	866291	432132	434159		35-39	287820	121847	165973		35-39	10009	5152	4856		35-39	8789	4672	4116
	40-44	600372	290110	310262		40-44	220471	92003	128468		40-44	5206	2572	2634		40-44	6912	3783	3130
	45-49	542241	257911	284331		45-49	197982	82675	115307		45-49	3616	1668	1948		45-49	7396	4187	3209
	50-54	465947	211163	254784		50-54	147211	59360	87851		50-54	2520	1050	1470		50-54	7495	4276	3219
	55-59	311550	133605	177944		55-59	78501	30005	48496		55-59	1377	563	814		55-59	6121	3411	2710
	60-64	204918	80614	124304		60-64	38663	13454	25209		60-64	768	333	435		60-64	5487	3004	2483
	65-69	143102	50291	92811		65-69	20444	6443	14002		65-69	521	222	299		65-69	5371	2727	2644
	70-74	102108	32288	69820		70-74	11651	3434	8217		70-74	418	141	277		70-74	5479	2525	2954
	75-79	71346	19140	52206		75-79	6467	1774	4693		75-79	105	57	48		75-79	5352	2113	3240
	80+	61816	12551	49265		80+	3252	792	2459		80+	0	0	0		80+	9384	2398	6986
	Total	10816563	5259767	5556796		Total	1664854	672753	992101		Total	89203	39370	49833		Total	95383	47987	47396
	2026					2026					2026					2026
	0-4	1187135	599781	587354		0-4	17655	8929	8725		0-4	3837	1944	1893		0-4	10419	5899	4520
	5-9	1140045	574973	565072		5-9	13994	7066	6928		5-9	0	0	0		5-9	811	527	284
	10-14	1072677	539607	533070		10-14	10356	5218	5139		10-14	0	0	0		10-14	622	423	198
	15-19	1009668	506332	503336		15-19	31951	11913	20038		15-19	7679	2287	5392		15-19	1185	730	455
	20-24	1009586	505300	504287		20-24	105876	38890	66986		20-24	18347	7065	11282		20-24	2408	1305	1103
	25-29	1027239	514155	513084		25-29	194170	75423	118746		25-29	18901	8468	10432		25-29	5159	2481	2678
	30-34	1025921	513345	512576		30-34	272402	111381	161021		30-34	15570	7685	7885		30-34	7151	3580	3572
	35-39	892013	444897	447116		35-39	293232	123896	169337		35-39	10312	5302	5011		35-39	9104	4819	4285
	40-44	638573	310626	327947		40-44	233621	97845	135776		40-44	5548	2764	2784		40-44	7341	4027	3314
	45-49	545098	260133	284964		45-49	202549	84399	118151		45-49	3578	1663	1915		45-49	7442	4217	3225
	50-54	479368	218678	260690		50-54	157711	63651	94060		50-54	2524	1065	1459		50-54	7772	4448	3324
	55-59	334744	144538	190206		55-59	88924	34151	54772		55-59	1446	597	849		55-59	6614	3700	2914
	60-64	216234	85929	130305		60-64	43486	15290	28196		60-64	795	349	446		60-64	5831	3213	2618
	65-69	147572	52204	95368		65-69	22379	7073	15306		65-69	530	227	303		65-69	5562	2835	2727
	70-74	103577	32774	70802		70-74	12491	3643	8848		70-74	420	142	278		70-74	5564	2565	2999
	75-79	72202	19435	52767		75-79	6864	1861	5003		75-79	105	57	48		75-79	5433	2148	3284
	80+	63703	12940	50762		80+	3558	852	2706		80+	0	0	0		80+	9668	2472	7195
	Total	10965355	5335648	5629707		Total	1711219	691482	1019736		Total	89591	39616	49975		Total	98085	49388	48697
	2027					2027					2027					2027
	0-4	1190838	601651	589187		0-4	17552	8877	8675		0-4	3818	1934	1884		0-4	10430	5906	4524
	5-9	1148459	579304	569155		5-9	14598	7372	7226		5-9	0	0	0		5-9	821	533	288
	10-14	1089960	548510	541450		10-14	9895	4988	4907		10-14	0	0	0		10-14	622	425	196
	15-19	1013881	508628	505253		15-19	31017	11462	19555		15-19	7595	2261	5334		15-19	1164	718	446
	20-24	1006782	503927	502855		20-24	105313	38695	66618		20-24	18025	6937	11087		20-24	2403	1300	1103
	25-29	1013405	507228	506177		25-29	191122	74467	116654		25-29	18367	8217	10150		25-29	5159	2473	2687
	30-34	1030073	515632	514441		30-34	269426	110208	159217		30-34	15467	7624	7843		30-34	7267	3619	3647
	35-39	916292	457076	459216		35-39	297421	125485	171936		35-39	10491	5388	5103		35-39	9423	4965	4458
	40-44	679775	332564	347211		40-44	247347	103939	143408		40-44	5843	2930	2913		40-44	7818	4298	3520
	45-49	549271	262660	286611		45-49	206574	85823	120751		45-49	3523	1646	1876		45-49	7496	4248	3249
	50-54	487498	223934	263564		50-54	166401	67234	99166		50-54	2475	1058	1416		50-54	7957	4570	3387
	55-59	360031	156402	203630		55-59	100509	38724	61785		55-59	1502	626	876		55-59	7158	4017	3141
	60-64	228706	91790	136916		60-64	48944	17380	31564		60-64	815	361	454		60-64	6212	3444	2768
	65-69	152624	54449	98175		65-69	24528	7796	16732		65-69	534	231	303		65-69	5778	2961	2817
	70-74	105500	33365	72136		70-74	13446	3880	9565		70-74	418	142	276		70-74	5673	2613	3060
	75-79	72679	19667	53012		75-79	7254	1947	5307		75-79	103	57	47		75-79	5483	2176	3307
	80+	65687	13345	52342		80+	3888	915	2974		80+	0	0	0		80+	9970	2550	7420
	Total	11111464	5410134	5701331		Total	1755234	709193	1046041		Total	88976	39413	49563		Total	100834	50817	50017
	2028					2028					2028					2028
	0-4	1193177	602832	590345		0-4	17444	8822	8621		0-4	3794	1922	1872		0-4	10439	5911	4528
	5-9	1155894	583112	572783		5-9	15402	7778	7624		5-9	0	0	0		5-9	834	540	293
	10-14	1105096	556329	548767		10-14	10857	5474	5383		10-14	0	0	0		10-14	635	434	201
	15-19	1023200	513508	509692		15-19	29171	10543	18628		15-19	7594	2260	5334		15-19	1134	702	432
	20-24	1003009	502079	500930		20-24	103770	38027	65742		20-24	17822	6856	10966		20-24	2383	1288	1095
	25-29	1002357	501716	500641		25-29	188650	73688	114962		25-29	18017	8050	9967		25-29	5159	2464	2694
	30-34	1028458	515009	513449		30-34	265463	108707	156756		30-34	15373	7568	7805		30-34	7344	3639	3704
	35-39	938275	468213	470062		35-39	300271	126562	173709		35-39	10717	5499	5219		35-39	9733	5104	4629
	40-44	723766	355892	367875		40-44	261585	110282	151303		40-44	6189	3119	3070		40-44	8339	4594	3746
	45-49	554143	265240	288903		45-49	209917	86906	123011		45-49	3507	1645	1862		45-49	7552	4276	3276
	50-54	492450	227771	264679		50-54	173673	70247	103426		50-54	2431	1054	1377		50-54	8080	4657	3423
	55-59	385291	168325	216967		55-59	112745	43528	69217		55-59	1562	658	904		55-59	7714	4342	3372
	60-64	242658	98319	144340		60-64	55112	19750	35362		60-64	844	378	465		60-64	6635	3701	2934
	65-69	158490	57100	101389		65-69	26978	8642	18336		65-69	545	238	307		65-69	6029	3110	2919
	70-74	107864	34100	73764		70-74	14527	4155	10372		70-74	420	143	278		70-74	5808	2673	3135
	75-79	72985	19867	53118		75-79	7655	2035	5620		75-79	102	56	46		75-79	5518	2200	3318
	80+	67645	13743	53902		80+	4234	978	3256		80+	0	0	0		80+	10275	2628	7647
	Total	11254759	5483155	5771605		Total	1797454	726127	1071328		Total	88917	39446	49471		Total	103609	52262	51347
	2029					2029					2029					2029
	0-4	1194428	603463	590964		0-4	17330	8765	8565		0-4	3761	1905	1856		0-4	10444	5913	4531
	5-9	1163612	587026	576586		5-9	16035	8098	7937		5-9	0	0	0		5-9	845	547	298
	10-14	1117098	562562	554535		10-14	11622	5861	5761		10-14	0	0	0		10-14	647	441	206
	15-19	1035353	519811	515542		15-19	28182	10057	18125		15-19	7579	2254	5325		15-19	1125	698	427
	20-24	1000649	500978	499672		20-24	101746	37125	64620		20-24	17594	6765	10829		20-24	2357	1272	1085
	25-29	994401	497775	496626		25-29	186561	72992	113569		25-29	17675	7890	9785		25-29	5163	2458	2705
	30-34	1021729	511779	509950		30-34	260759	106952	153807		30-34	15143	7447	7697		30-34	7387	3643	3744
	35-39	956545	477576	478969		35-39	301447	126981	174466		35-39	10869	5572	5297		35-39	10018	5228	4790
	40-44	770333	380574	389759		40-44	276169	116827	159342		40-44	6525	3301	3225		40-44	8908	4916	3992
	45-49	559100	267621	291479		45-49	212495	87621	124875		45-49	3491	1641	1849		45-49	7606	4299	3306
	50-54	496836	231246	265590		50-54	180118	72899	107220		50-54	2385	1047	1338		50-54	8181	4731	3450
	55-59	407641	179119	228522		55-59	124688	48214	76474		55-59	1598	681	917		55-59	8225	4643	3582
	60-64	258565	105694	152871		60-64	62145	22453	39692		60-64	874	396	478		60-64	7109	3988	3121
	65-69	165484	60252	105232		65-69	29862	9652	20210		65-69	556	245	310		65-69	6325	3286	3039
	70-74	110611	35023	75588		70-74	15735	4476	11259		70-74	422	144	279		70-74	5966	2747	3219
	75-79	73388	20075	53313		75-79	8096	2131	5966		75-79	102	56	46		75-79	5556	2224	3332
	80+	69431	14109	55322		80+	4586	1041	3545		80+	0	0	0		80+	10563	2701	7862
	Total	11395205	5554685	5840520		Total	1837576	742143	1095433		Total	88575	39345	49229		Total	106425	53735	52690
	2030					2030					2030					2030
	0-4	1194896	603700	591196		0-4	17195	8697	8499		0-4	3729	1889	1840		0-4	10447	5915	4532
	5-9	1170705	590604	580102		5-9	16283	8223	8059		5-9	0	0	0		5-9	854	552	302
	10-14	1127196	567818	559378		10-14	12244	6175	6069		10-14	0	0	0		10-14	658	448	210
	15-19	1049325	527028	522298		15-19	28051	9988	18063		15-19	7638	2270	5368		15-19	1132	703	429
	20-24	1000509	501023	499485		20-24	99773	36225	63548		20-24	17557	6749	10808		20-24	2331	1257	1074
	25-29	989902	495592	494310		25-29	184985	72446	112539		25-29	17553	7832	9721		25-29	5177	2455	2722
	30-34	1009766	505893	503872		30-34	255491	105007	150483		30-34	14955	7347	7608		30-34	7393	3629	3764
	35-39	970742	484953	485789		35-39	301092	126817	174275		35-39	11068	5670	5399		35-39	10272	5334	4938
	40-44	819297	406552	412745		40-44	291041	123557	167484		40-44	6927	3514	3413		40-44	9524	5264	4260
	45-49	563787	269698	294089		45-49	214332	88001	126331		45-49	3511	1653	1858		45-49	7655	4318	3338
	50-54	502430	235056	267374		50-54	186220	75352	110869		50-54	2373	1053	1319		50-54	8292	4808	3485
	55-59	425169	187983	237186		55-59	135553	52497	83056		55-59	1626	702	924		55-59	8646	4897	3749
	60-64	276559	113962	162596		60-64	70141	25514	44627		60-64	916	419	497		60-64	7639	4308	3331
	65-69	173814	63964	109850		65-69	33297	10865	22432		65-69	574	257	318		65-69	6675	3494	3182
	70-74	113719	36165	77553		70-74	17077	4852	12225		70-74	429	147	282		70-74	6148	2838	3310
	75-79	74079	20323	53756		75-79	8602	2238	6364		75-79	102	56	46		75-79	5613	2252	3361
	80+	70970	14433	56537		80+	4938	1102	3836		80+	0	0	0		80+	10818	2766	8052
	Total	11532864	5624746	5908118		Total	1876315	757556	1118759		Total	88959	39560	49399		Total	109275	55237	54038
	2031					2031					2031					2031
	0-4	1194992	603748	591244		0-4	17035	8615	8419		0-4	3700	1875	1826		0-4	10449	5916	4533
	5-9	1175950	593249	582701		5-9	16177	8170	8007		5-9	0	0	0		5-9	860	556	304
	10-14	1135897	572318	563579		10-14	12823	6469	6354		10-14	0	0	0		10-14	667	454	214
	15-19	1068011	536629	531382		15-19	28292	10051	18241		15-19	7816	2325	5491		15-19	1147	714	434
	20-24	1000139	500992	499147		20-24	98422	35622	62800		20-24	17657	6789	10868		20-24	2313	1246	1067
	25-29	989019	495218	493801		25-29	184138	72155	111982		25-29	17632	7868	9765		25-29	5207	2459	2747
	30-34	993721	497944	495777		30-34	250025	103007	147018		30-34	14809	7271	7538		30-34	7368	3601	3767
	35-39	979878	489823	490055		35-39	299249	126107	173142		35-39	11295	5782	5513		35-39	10481	5416	5065
	40-44	843389	418529	424860		40-44	296279	125597	170682		40-44	7206	3654	3552		40-44	9848	5425	4423
	45-49	599785	288924	310860		45-49	227158	93697	133461		45-49	3777	1797	1980		45-49	8106	4586	3520
	50-54	505018	237093	267924		50-54	190300	76890	113410		50-54	2369	1061	1308		50-54	8350	4849	3501
	55-59	437119	194576	242543		55-59	144864	56204	88659		55-59	1643	719	924		55-59	8955	5092	3863
	60-64	296984	123251	173732		60-64	79258	28979	50279		60-64	971	449	523		60-64	8239	4666	3572
	65-69	183240	68147	115093		65-69	37280	12280	25000		65-69	600	271	329		65-69	7074	3729	3345
	70-74	117184	37531	79653		70-74	18564	5288	13276		70-74	440	152	288		70-74	6354	2946	3407
	75-79	75127	20624	54503		75-79	9187	2361	6826		75-79	104	57	47		75-79	5695	2286	3409
	80+	72277	14721	57556		80+	5291	1162	4129		80+	0	0	0		80+	11037	2824	8213
	Total	11667729	5693318	5974411		Total	1914341	772656	1141686		Total	90021	40070	49951		Total	112149	56767	55382
	2032					2032					2032					2032
	0-4	1195139	603823	591316		0-4	16892	8543	8349		0-4	3670	1859	1811		0-4	10451	5917	4533
	5-9	1179645	595113	584532		5-9	16068	8115	7953		5-9	0	0	0		5-9	865	559	306
	10-14	1144241	576609	567631		10-14	13377	6749	6628		10-14	0	0	0		10-14	677	459	218
	15-19	1085293	545526	539767		15-19	28276	9974	18302		15-19	7969	2374	5594		15-19	1159	721	438
	20-24	1004403	503316	501088		20-24	97718	35285	62433		20-24	17755	6830	10924		20-24	2308	1243	1065
	25-29	986186	493862	492324		25-29	182983	71741	111242		25-29	17603	7857	9746		25-29	5222	2457	2765
	30-34	979944	491110	488834		30-34	245584	101406	144178		30-34	14632	7180	7451		30-34	7349	3577	3772
	35-39	983320	491866	491454		35-39	295977	124882	171095		35-39	11406	5835	5571		35-39	10634	5470	5164
	40-44	866049	429933	436115		40-44	300401	127243	173157		40-44	7452	3778	3674		40-44	10167	5584	4583
	45-49	638534	309433	329101		45-49	240540	99618	140922		45-49	4043	1938	2105		45-49	8626	4894	3731
	50-54	508869	239425	269444		50-54	193976	78192	115783		50-54	2370	1068	1301		50-54	8418	4893	3525
	55-59	444274	199177	245097		55-59	152567	59310	93257		55-59	1638	727	911		55-59	9158	5231	3927
	60-64	319219	133312	185907		60-64	89399	32804	56596		60-64	1026	479	547		60-64	8899	5060	3840
	65-69	193619	72751	120868		65-69	41800	13895	27905		65-69	625	286	339		65-69	7515	3990	3525
	70-74	121095	39134	81962		70-74	20225	5794	14432		70-74	450	157	293		70-74	6587	3074	3513
	75-79	76507	20991	55516		75-79	9857	2502	7355		75-79	106	58	48		75-79	5802	2328	3474
	80+	73432	14988	58444		80+	5654	1224	4431		80+	0	0	0		80+	11229	2878	8351
	Total	11799770	5760370	6039401		Total	1951294	787277	1164017		Total	90744	40428	50316		Total	115066	58334	56732
	2033					2033					2033					2033
	0-4	1195608	604060	591548		0-4	16791	8492	8299		0-4	3647	1847	1799		0-4	10458	5921	4537
	5-9	1181969	596285	585684		5-9	15936	8048	7888		5-9	0	0	0		5-9	869	561	308
	10-14	1151584	580367	571218		10-14	14107	7118	6990		10-14	0	0	0		10-14	688	465	222
	15-19	1100316	553274	547042		15-19	29603	10552	19051		15-19	8230	2456	5775		15-19	1186	738	448
	20-24	1013794	508235	505559		20-24	96937	34802	62135		20-24	18276	7035	11241		20-24	2302	1239	1063
	25-29	982474	492077	490396		25-29	181419	71114	110305		25-29	17894	7990	9904		25-29	5216	2445	2772
	30-34	968920	485673	483247		30-34	242351	100297	142054		30-34	14761	7242	7519		30-34	7338	3558	3780
	35-39	981235	491118	490116		35-39	291825	123375	168449		35-39	11654	5959	5695		35-39	10728	5494	5233
	40-44	886472	440334	446138		40-44	303372	128482	174890		40-44	7827	3967	3860		40-44	10469	5732	4737
	45-49	679815	331181	348634		45-49	254457	105782	148675		45-49	4402	2123	2279		45-49	9200	5234	3965
	50-54	513407	241821	271587		50-54	197131	79228	117903		50-54	2425	1098	1326		50-54	8487	4933	3553
	55-59	448585	202543	246042		55-59	159059	61948	97111		55-59	1655	745	910		55-59	9290	5330	3960
	60-64	341359	143388	197970		60-64	100109	36823	63286		60-64	1098	518	580		60-64	9573	5461	4112
	65-69	205243	77884	127360		65-69	46939	15740	31199		65-69	665	308	357		65-69	8007	4280	3727
	70-74	125641	41027	84614		70-74	22136	6391	15745		70-74	471	167	304		70-74	6858	3225	3632
	75-79	78201	21451	56751		75-79	10620	2669	7952		75-79	109	60	49		75-79	5934	2379	3555
	80+	74503	15241	59261		80+	6035	1288	4747		80+	0	0	0		80+	11404	2928	8476
	Total	11929124	5825958	6103166		Total	1988826	802149	1186677		Total	93113	41515	51598		Total	118007	59927	58080
	2034					2034					2034					2034
	0-4	1196574	604548	592026		0-4	16702	8447	8255		0-4	3620	1834	1786		0-4	10472	5929	4543
	5-9	1183211	596911	586300		5-9	15802	7980	7821		5-9	0	0	0		5-9	873	563	310
	10-14	1159220	584235	574984		10-14	14676	7404	7271		10-14	0	0	0		10-14	697	471	226
	15-19	1112211	559442	552768		15-19	30670	11013	19657		15-19	8343	2494	5849		15-19	1211	752	458
	20-24	1025932	514528	511403		20-24	97197	34798	62399		20-24	18539	7143	11397		20-24	2316	1246	1071
	25-29	980197	491049	489147		25-29	179836	70446	109390		25-29	17922	8006	9916		25-29	5209	2432	2777
	30-34	960939	481780	479159		30-34	239969	99502	140466		30-34	14690	7208	7482		30-34	7340	3547	3793
	35-39	974268	487875	486393		35-39	286939	121607	165332		35-39	11642	5950	5692		35-39	10765	5493	5272
	40-44	903336	449047	454289		40-44	304786	129125	175661		40-44	8051	4080	3971		40-44	10737	5863	4874
	45-49	723413	354127	369286		45-49	268717	112131	156586		45-49	4706	2280	2426		45-49	9822	5605	4217
	50-54	518051	244046	274005		50-54	199649	79958	119691		50-54	2448	1112	1336		50-54	8550	4968	3582
	55-59	452443	205615	246828		55-59	164875	64298	100577		55-59	1647	752	896		55-59	9399	5415	3983
	60-64	360850	152469	208381		60-64	110547	40739	69808		60-64	1141	544	597		60-64	10189	5834	4356
	65-69	218529	83693	134836		65-69	52822	17853	34969		65-69	699	327	372		65-69	8561	4607	3955
	70-74	131071	43280	87790		70-74	24395	7109	17286		70-74	487	175	313		70-74	7179	3405	3774
	75-79	80160	22029	58132		75-79	11477	2865	8612		75-79	112	62	50		75-79	6089	2443	3646
	80+	75573	15488	60085		80+	6444	1355	5089		80+	0	0	0		80+	11574	2977	8597
	Total	12055974	5890163	6165812		Total	2025501	816632	1208869		Total	94046	41965	52081		Total	120983	61550	59433
	2035					2035					2035					2035
	0-4	1198160	605350	592810		0-4	16626	8409	8217		0-4	3603	1825	1778		0-4	10494	5942	4552
	5-9	1183680	597147	586532		5-9	15656	7907	7749		5-9	0	0	0		5-9	875	564	311
	10-14	1166243	587775	578469		10-14	14871	7503	7368		10-14	0	0	0		10-14	705	475	229
	15-19	1122222	564646	557576		15-19	31618	11415	20202		15-19	8504	2546	5958		15-19	1231	765	467
	20-24	1039814	521692	518121		20-24	98508	35272	63236		20-24	18963	7313	11650		20-24	2345	1261	1084
	25-29	980117	491155	488963		25-29	178739	69968	108771		25-29	18120	8100	10020		25-29	5209	2423	2785
	30-34	956345	479607	476738		30-34	238534	99078	139456		30-34	14772	7250	7521		30-34	7358	3546	3812
	35-39	962326	482096	480230		35-39	281464	119621	161843		35-39	11639	5947	5693		35-39	10741	5463	5278
	40-44	916315	455875	460440		40-44	304769	129235	175534		40-44	8302	4206	4095		40-44	10965	5973	4992
	45-49	769146	378209	390937		45-49	283257	118645	164612		45-49	5056	2459	2598		45-49	10495	6007	4488
	50-54	522463	246002	276461		50-54	201532	80405	121127		50-54	2494	1135	1358		50-54	8604	4994	3610
	55-59	457457	209007	248450		55-59	170451	66501	103950		55-59	1660	766	894		55-59	9519	5504	4015
	60-64	376024	159884	216141		60-64	120031	44316	75715		60-64	1178	569	609		60-64	10695	6147	4548
	65-69	233589	90216	143373		65-69	59535	20256	39279		65-69	742	351	391		65-69	9183	4971	4213
	70-74	137546	45934	91612		70-74	27093	7973	19121		70-74	510	185	325		70-74	7560	3616	3944
	75-79	82364	22745	59619		75-79	12431	3097	9333		75-79	115	64	51		75-79	6267	2523	3744
	80+	76708	15737	60971		80+	6892	1428	5464		80+	0	0	0		80+	11750	3026	8724
	Total	12180518	5953075	6227443		Total	2062005	831026	1230979		Total	95658	42717	52941		Total	123994	63200	60795
	2036					2036					2036					2036
	0-4	1200590	606578	594012		0-4	16572	8382	8191		0-4	3595	1821	1774		0-4	10524	5959	4565
	5-9	1183777	597196	586580		5-9	15484	7820	7664		5-9	0	0	0		5-9	877	565	312
	10-14	1171434	590390	581044		10-14	14725	7430	7296		10-14	0	0	0		10-14	708	478	230
	15-19	1130855	569107	561749		15-19	32506	11797	20710		15-19	8660	2598	6062		15-19	1249	775	474
	20-24	1058342	531206	527135		20-24	100695	36080	64615		20-24	19510	7538	11972		20-24	2392	1284	1107
	25-29	979772	491159	488613		25-29	178267	69799	108467		25-29	18326	8203	10123		25-29	5219	2422	2797
	30-34	955270	479192	476078		30-34	238129	99066	139062		30-34	14923	7331	7592		30-34	7399	3558	3842
	35-39	946528	474353	472176		35-39	275717	117530	158186		35-39	11593	5923	5669		35-39	10667	5411	5256
	40-44	924491	460329	464162		40-44	303284	128801	174483		40-44	8523	4318	4204		40-44	11140	6055	5085
	45-49	791630	389338	402292		45-49	288634	120785	167849		45-49	5292	2574	2718		45-49	10826	6188	4639
	50-54	555949	263697	292252		50-54	213829	85775	128054		50-54	2700	1243	1457		50-54	9123	5317	3806
	55-59	459745	210814	248931		55-59	174214	67905	106309		55-59	1669	777	891		55-59	9582	5554	4028
	60-64	386260	165368	220891		60-64	128148	47411	80737		60-64	1200	587	613		60-64	11062	6386	4676
	65-69	250691	97542	153148		65-69	67199	22980	44219		65-69	792	379	413		65-69	9888	5380	4508
	70-74	144865	48918	95947		70-74	30223	8980	21243		70-74	535	197	338		70-74	7993	3855	4138
	75-79	84809	23600	61209		75-79	13488	3368	10120		75-79	119	67	53		75-79	6467	2619	3848
	80+	77945	15998	61947		80+	7387	1508	5879		80+	0	0	0		80+	11939	3076	8863
	Total	12302953	6014787	6288165		Total	2098501	845417	1253084		Total	97436	43558	53878		Total	127055	64882	62173
	2037					2037					2037					2037
	0-4	1204049	608326	595723		0-4	16548	8369	8179		0-4	3587	1817	1770		0-4	10563	5981	4582
	5-9	1183918	597268	586650		5-9	15326	7740	7586		5-9	0	0	0		5-9	877	565	312
	10-14	1175077	592226	582851		10-14	14574	7353	7221		10-14	0	0	0		10-14	711	480	231
	15-19	1139130	573357	565772		15-19	33222	12118	21103		15-19	8661	2602	6060		15-19	1266	785	481
	20-24	1075482	540028	535454		20-24	102396	36669	65727		20-24	19700	7624	12077		20-24	2435	1306	1129
	25-29	983958	493466	490492		25-29	178633	69969	108664		25-29	18289	8194	10096		25-29	5256	2434	2822
	30-34	952330	477828	474501		30-34	237228	98829	138399		30-34	14780	7265	7516		30-34	7424	3562	3861
	35-39	932973	467701	465272		35-39	271040	115853	155186		35-39	11366	5806	5560		35-39	10606	5368	5239
	40-44	927280	462111	465168		40-44	300272	127787	172485		40-44	8541	4325	4215		40-44	11255	6106	5149
	45-49	812720	399914	412807		45-49	292899	122533	170366		45-49	5432	2642	2790		45-49	11150	6364	4786
	50-54	591923	282514	309409		50-54	226614	91323	135291		50-54	2869	1331	1538		50-54	9697	5675	4022
	55-59	463236	212900	250336		55-59	177645	69110	108536		55-59	1657	777	880		55-59	9659	5608	4051
	60-64	392297	169186	223111		60-64	134859	50005	84854		60-64	1189	590	600		60-64	11300	6555	4745
	65-69	269272	105458	163814		65-69	75709	25979	49730		65-69	831	401	430		65-69	10662	5827	4835
	70-74	152908	52195	100714		70-74	33768	10127	23640		70-74	553	207	346		70-74	8472	4119	4353
	75-79	87565	24603	62962		75-79	14670	3681	10989		75-79	122	69	53		75-79	6694	2731	3963
	80+	79300	16286	63015		80+	7935	1598	6337		80+	0	0	0		80+	12146	3132	9015
	Total	12423419	6075367	6348052		Total	2133338	859045	1274293		Total	97579	43649	53930		Total	130173	66599	63575
	2038					2038					2038					2038
	0-4	1208532	610592	597940		0-4	16546	8368	8177		0-4	3574	1811	1763		0-4	10610	6008	4602
	5-9	1184375	597498	586877		5-9	15204	7679	7526		5-9	0	0	0		5-9	877	565	312
	10-14	1177350	593371	583979		10-14	14397	7264	7133		10-14	0	0	0		10-14	713	481	232
	15-19	1146391	577066	569325		15-19	33800	12428	21372		15-19	8496	2554	5942		15-19	1283	795	488
	20-24	1090302	547664	542638		20-24	104337	37481	66857		20-24	19473	7545	11928		20-24	2486	1333	1153
	25-29	993225	498349	494877		25-29	178681	69890	108791		25-29	18044	8090	9955		25-29	5304	2451	2854
	30-34	948596	476077	472519		30-34	235314	98088	137225		30-34	14382	7072	7311		30-34	7431	3559	3872
	35-39	922111	462404	459707		35-39	267163	114460	152704		35-39	10978	5608	5371		35-39	10564	5335	5228
	40-44	924848	461257	463591		40-44	295898	126230	169668		40-44	8354	4228	4126		40-44	11307	6124	5183
	45-49	831660	409533	422127		45-49	295769	123754	172016		45-49	5463	2657	2807		45-49	11455	6529	4925
	50-54	630171	302408	327764		50-54	239736	97006	142730		50-54	2990	1396	1595		50-54	10325	6068	4258
	55-59	467399	215061	252339		55-59	180566	70056	110510		55-59	1625	765	859		55-59	9740	5660	4080
	60-64	395889	171991	223897		60-64	140481	52194	88287		60-64	1153	579	574		60-64	11452	6675	4777
	65-69	287694	113351	174343		65-69	84634	29102	55532		65-69	852	416	436		65-69	11448	6281	5167
	70-74	161927	55848	106080		70-74	37778	11429	26349		70-74	562	213	350		70-74	9007	4414	4593
	75-79	90770	25789	64981		75-79	16022	4048	11974		75-79	123	70	53		75-79	6956	2863	4093
	80+	80789	16614	64174		80+	8543	1700	6842		80+	0	0	0		80+	12375	3194	9180
	Total	12542029	6134872	6407157		Total	2164870	871179	1293691		Total	96071	43001	53070		Total	133334	68335	64999
	2039					2039					2039					2039
	0-4	1213934	613321	600612		0-4	16571	8381	8190		0-4	3581	1814	1767		0-4	10662	6038	4625
	5-9	1185327	597979	587348		5-9	15103	7628	7475		5-9	0	0	0		5-9	877	565	312
	10-14	1178547	593974	584573		10-14	14221	7175	7046		10-14	0	0	0		10-14	714	481	232
	15-19	1153949	580888	573061		15-19	34479	12738	21740		15-19	8721	2623	6098		15-19	1298	804	493
	20-24	1102033	553743	548290		20-24	106229	38268	67960		20-24	20075	7786	12289		20-24	2524	1353	1171
	25-29	1005133	504548	500586		25-29	180168	70462	109707		25-29	18648	8365	10283		25-29	5377	2479	2898
	30-34	946288	475075	471213		30-34	233776	97501	136276		30-34	14662	7211	7450		30-34	7443	3556	3886
	35-39	914197	458597	455600		35-39	264442	113538	150904		35-39	11119	5679	5439		35-39	10547	5316	5231
	40-44	917821	458051	459770		40-44	290850	124424	166426		40-44	8491	4294	4197		40-44	11304	6111	5192
	45-49	847212	417562	429651		45-49	297181	124427	172754		45-49	5718	2779	2939		45-49	11724	6674	5051
	50-54	670473	323330	347143		50-54	253180	102849	150331		50-54	3252	1525	1727		50-54	11009	6495	4514
	55-59	471698	217086	254612		55-59	182960	70753	112206		55-59	1669	788	881		55-59	9814	5704	4110
	60-64	399153	174583	224570		60-64	145567	54168	91399		60-64	1169	594	575		60-64	11578	6779	4799
	65-69	303805	120423	183383		65-69	93317	32138	61179		65-69	903	444	458		65-69	12160	6696	5464
	70-74	172267	59992	112275		70-74	42390	12927	29463		70-74	601	230	370		70-74	9613	4746	4867
	75-79	94606	27201	67405		75-79	17624	4490	13134		75-79	131	75	56		75-79	7269	3021	4248
	80+	82419	17000	65419		80+	9216	1819	7397		80+	0	0	0		80+	12626	3267	9359
	Total	12658861	6193351	6465511		Total	2197274	883686	1313588		Total	98739	44208	54530		Total	136539	70086	66453
	2040					2040					2040					2040
	0-4	1220105	616439	603665		0-4	16603	8397	8206		0-4	3588	1818	1770		0-4	10720	6070	4649
	5-9	1186903	598774	588129		5-9	15025	7588	7437		5-9	0	0	0		5-9	877	566	312
	10-14	1178982	594193	584789		10-14	14044	7086	6958		10-14	0	0	0		10-14	713	481	232
	15-19	1160919	584395	576524		15-19	34811	12874	21938		15-19	8774	2640	6134		15-19	1308	811	498
	20-24	1111906	558871	553035		20-24	107796	38927	68869		20-24	20237	7857	12381		20-24	2558	1371	1187
	25-29	1018697	511570	507126		25-29	182526	71433	111093		25-29	18892	8480	10412		25-29	5471	2519	2952
	30-34	946113	475174	470939		30-34	232694	97091	135603		30-34	14677	7221	7456		30-34	7471	3562	3909
	35-39	909527	456432	453094		35-39	262626	112969	149658		35-39	11068	5654	5414		35-39	10565	5316	5249
	40-44	906121	452460	453661		40-44	285031	122293	162737		40-44	8403	4246	4157		40-44	11241	6068	5173
	45-49	859084	423818	435266		45-49	297098	124532	172566		45-49	5836	2835	3001		45-49	11950	6793	5157
	50-54	712639	345212	367427		50-54	266786	108789	157997		50-54	3458	1628	1830		50-54	11747	6957	4790
	55-59	475822	218889	256933		55-59	184774	71197	113577		55-59	1683	796	887		55-59	9874	5736	4138
	60-64	403498	177469	226029		60-64	150464	56024	94440		60-64	1167	599	568		60-64	11722	6889	4833
	65-69	316225	126157	190068		65-69	101166	34894	66273		65-69	924	459	464		65-69	12738	7043	5695
	70-74	184017	64655	119363		70-74	47657	14631	33026		70-74	631	245	386		70-74	10295	5117	5178
	75-79	99189	28864	70325		75-79	19535	5022	14514		75-79	136	78	58		75-79	7640	3206	4434
	80+	84212	17456	66756		80+	9959	1955	8003		80+	0	0	0		80+	12904	3353	9551
	Total	12773957	6250828	6523129		Total	2228595	895701	1332894		Total	99475	44556	54919		Total	139795	71858	67937
	2041					2041					2041					2041
	0-4	1226970	619908	607062		0-4	16642	8417	8225		0-4	3600	1824	1776		0-4	10784	6107	4677
	5-9	1189320	599994	589327		5-9	14970	7560	7409		5-9	0	0	0		5-9	878	566	312
	10-14	1179060	594233	584828		10-14	13854	6990	6864		10-14	0	0	0		10-14	713	481	232
	15-19	1166087	586997	579091		15-19	34793	12840	21953		15-19	8816	2654	6161		15-19	1312	813	499
	20-24	1120424	563267	557156		20-24	109090	39480	69610		20-24	20371	7913	12457		20-24	2587	1386	1201
	25-29	1036781	520885	515895		25-29	185857	72801	113056		25-29	19213	8631	10582		25-29	5595	2573	3022
	30-34	945644	475151	470493		30-34	231916	96839	135077		30-34	14676	7224	7452		30-34	7500	3570	3930
	35-39	908203	455934	452269		35-39	261740	112765	148975		35-39	11053	5647	5406		35-39	10616	5334	5282
	40-44	890815	445027	445787		40-44	278758	119951	158807		40-44	8273	4177	4096		40-44	11127	5999	5129
	45-49	866424	427853	438571		45-49	295460	124045	171414		45-49	5923	2875	3048		45-49	12117	6880	5237
	50-54	733406	355367	378040		50-54	271796	110733	161063		50-54	3578	1684	1894		50-54	12093	7159	4934
	55-59	506513	234815	271698		55-59	196165	76035	120129		55-59	1802	859	943		55-59	10460	6108	4352
	60-64	405424	178978	226446		60-64	153751	57197	96555		60-64	1161	600	560		60-64	11800	6954	4846
	65-69	324483	130372	194111		65-69	107851	37264	70587		65-69	932	469	463		65-69	13149	7304	5845
	70-74	197366	69890	127476		70-74	53670	16562	37109		70-74	665	261	404		70-74	11068	5534	5534
	75-79	104359	30729	73630		75-79	21745	5639	16106		75-79	142	83	60		75-79	8061	3415	4646
	80+	86185	17984	68200		80+	10780	2112	8668		80+	0	0	0		80+	13211	3452	9758
	Total	12887464	6307384	6580080		Total	2258839	907231	1351608		Total	100204	44900	55305		Total	143070	73635	69435
	2042					2042					2042					2042
	0-4	1234461	623693	610768		0-4	16701	8447	8254		0-4	3623	1836	1788		0-4	10854	6146	4707
	5-9	1192757	601728	591030		5-9	14944	7547	7397		5-9	0	0	0		5-9	879	567	312
	10-14	1179191	594299	584893		10-14	13686	6905	6781		10-14	0	0	0		10-14	712	480	231
	15-19	1169713	588822	580891		15-19	34881	12836	22045		15-19	8984	2706	6278		15-19	1315	815	500
	20-24	1128592	567458	561135		20-24	110587	40108	70478		20-24	20818	8090	12728		20-24	2613	1400	1213
	25-29	1053514	529528	523986		25-29	189064	74113	114950		25-29	19816	8909	10907		25-29	5708	2622	3087
	30-34	949552	477353	472199		30-34	232552	97202	135349		30-34	14971	7372	7599		30-34	7561	3595	3966
	35-39	905121	454536	450584		35-39	260580	112439	148141		35-39	11187	5715	5472		35-39	10640	5339	5300
	40-44	877663	438638	439025		40-44	273776	118136	155640		40-44	8289	4183	4106		40-44	11032	5940	5092
	45-49	868697	429391	439306		45-49	292436	123045	169391		45-49	6064	2941	3124		45-49	12215	6928	5287
	50-54	752845	365004	387841		50-54	275817	112345	163472		50-54	3753	1765	1988		50-54	12422	7352	5071
	55-59	539408	251694	287714		55-59	208013	81031	126982		55-59	1957	938	1018		55-59	11106	6515	4592
	60-64	408471	180747	227724		60-64	156810	58228	98582		60-64	1179	613	566		60-64	11896	7024	4872
	65-69	329254	133298	195957		65-69	113391	39259	74132		65-69	945	481	464		65-69	13410	7486	5924
	70-74	211830	75527	136303		70-74	60353	18688	41665		70-74	713	282	430		70-74	11916	5988	5927
	75-79	110029	32771	77258		75-79	24251	6344	17908		75-79	151	88	63		75-79	8526	3646	4880
	80+	88391	18595	69796		80+	11697	2293	9404		80+	0	0	0		80+	13552	3568	9985
	Total	12999490	6363081	6636409		Total	2289539	918968	1370571		Total	102450	45919	56531		Total	146356	75410	70946
	2043					2043					2043					2043
	0-4	1242409	627709	614700		0-4	16782	8488	8294		0-4	3649	1848	1800		0-4	10926	6187	4738
	5-9	1197209	603974	593235		5-9	14949	7550	7399		5-9	0	0	0		5-9	881	568	312
	10-14	1179644	594527	585117		10-14	13561	6842	6719		10-14	0	0	0		10-14	711	480	231
	15-19	1171974	589961	582013		15-19	34931	12814	22117		15-19	9066	2732	6334		15-19	1317	815	501
	20-24	1135750	571107	564643		20-24	112168	40780	71389		20-24	21066	8188	12878		20-24	2639	1414	1225
	25-29	1067909	536964	530945		25-29	192779	75715	117064		25-29	20191	9083	11108		25-29	5819	2672	3147
	30-34	958436	482089	476347		30-34	233862	97790	136073		30-34	15232	7502	7729		30-34	7648	3631	4017
	35-39	901338	452798	448541		35-39	258920	111864	147056		35-39	11223	5733	5490		35-39	10645	5336	5309
	40-44	867091	433539	433552		40-44	269955	116790	153165		40-44	8255	4164	4091		40-44	10959	5894	5065
	45-49	866070	428470	437600		45-49	288289	121617	166672		45-49	6116	2962	3154		45-49	12245	6938	5307
	50-54	770251	373753	396498		50-54	278653	113533	165120		50-54	3892	1829	2062		50-54	12726	7530	5196
	55-59	574291	269472	304819		55-59	220214	86161	134053		55-59	2103	1014	1089		55-59	11815	6960	4855
	60-64	412172	182604	229568		60-64	159497	59076	100422		60-64	1192	622	570		60-64	11997	7091	4906
	65-69	332047	135464	196583		65-69	118076	40965	77111		65-69	945	486	459		65-69	13573	7617	5956
	70-74	226092	81118	144974		70-74	67358	20901	46457		70-74	751	301	450		70-74	12769	6445	6324
	75-79	116395	35048	81346		75-79	27103	7148	19955		75-79	159	94	65		75-79	9046	3903	5144
	80+	90925	19312	71612		80+	12742	2506	10236		80+	0	0	0		80+	13942	3703	10239
	Total	13110003	6417909	6692094		Total	2319841	930539	1389303		Total	103838	46559	57279		Total	149657	77185	72472
	2044					2044					2044					2044
	0-4	1250652	631874	618778		0-4	16879	8537	8342		0-4	3678	1863	1815		0-4	10998	6228	4769
	5-9	1202570	606679	595892		5-9	14976	7563	7413		5-9	0	0	0		5-9	883	570	313
	10-14	1180596	595007	585589		10-14	13463	6793	6670		10-14	0	0	0		10-14	710	480	230
	15-19	1173166	590561	582605		15-19	34949	12783	22167		15-19	9137	2754	6384		15-19	1317	815	502
	20-24	1143205	574872	568333		20-24	113781	41433	72348		20-24	21322	8288	13033		20-24	2666	1428	1238
	25-29	1079286	542877	536409		25-29	195954	77091	118863		25-29	20508	9231	11277		25-29	5910	2714	3196
	30-34	969838	488075	481763		30-34	236421	98935	137486		30-34	15520	7646	7874		30-34	7758	3680	4079
	35-39	898960	451796	447164		35-39	257556	111402	146154		35-39	11278	5761	5517		35-39	10656	5336	5320
	40-44	859335	429853	429481		40-44	267179	115858	151321		40-44	8243	4156	4087		40-44	10914	5865	5049
	45-49	859144	425359	433785		45-49	283345	119873	163472		45-49	6129	2965	3164		45-49	12213	6914	5299
	50-54	784486	381034	403452		50-54	280032	114179	165853		50-54	4016	1886	2130		50-54	12985	7682	5302
	55-59	610935	288095	322841		55-59	232636	91394	141242		55-59	2256	1093	1163		55-59	12589	7449	5141
	60-64	416051	184374	231677		60-64	161732	59717	102015		60-64	1208	632	576		60-64	12090	7149	4942
	65-69	334642	137495	197147		65-69	122333	42510	79823		65-69	945	492	453		65-69	13711	7733	5977
	70-74	238456	86090	152366		70-74	74133	23037	51096		70-74	782	317	465		70-74	13535	6861	6674
	75-79	123722	37640	86082		75-79	30388	8075	22313		75-79	169	100	69		75-79	9639	4193	5446
	80+	93898	20167	73731		80+	13961	2761	11201		80+	0	0	0		80+	14397	3863	10534
	Total	13218942	6471847	6747095		Total	2349719	941940	1407780		Total	105191	47184	58006		Total	152969	78958	74011
	2045					2045					2045					2045
	0-4	1259051	636117	622934		0-4	16976	8586	8390		0-4	3696	1872	1823		0-4	11068	6268	4800
	5-9	1208694	609768	598926		5-9	15010	7580	7429		5-9	0	0	0		5-9	886	572	314
	10-14	1182176	595803	586373		10-14	13393	6757	6636		10-14	0	0	0		10-14	710	480	230
	15-19	1173603	590782	582821		15-19	34660	12658	22002		15-19	8917	2687	6230		15-19	1316	814	502
	20-24	1150092	578335	571757		20-24	114481	41689	72792		20-24	20911	8129	12782		20-24	2690	1440	1250
	25-29	1088858	547864	540993		25-29	198188	78049	120138		25-29	20152	9074	11077		25-29	5989	2750	3239
	30-34	982811	494836	487975		30-34	239489	100291	139197		30-34	15334	7556	7778		30-34	7886	3739	4147
	35-39	898645	451857	446789		35-39	256487	111034	145453		35-39	11010	5624	5387		35-39	10686	5346	5340
	40-44	854671	427722	426949		40-44	265167	115206	149961		40-44	8002	4034	3969		40-44	10899	5853	5046
	45-49	847861	420034	427827		45-49	277490	117735	159755		45-49	5916	2858	3058		45-49	12115	6853	5262
	50-54	795288	386687	408601		50-54	279899	114253	165645		50-54	3999	1876	2122		50-54	13191	7803	5388
	55-59	649139	307481	341658		55-59	245096	96656	148441		55-59	2342	1140	1202		55-59	13435	7985	5451
	60-64	419831	185982	233849		60-64	163452	60140	103312		60-64	1188	622	566		60-64	12168	7194	4974
	65-69	338206	139779	198427		65-69	126441	43963	82478		65-69	920	483	436		65-69	13874	7859	6015
	70-74	247864	90086	157778		70-74	80205	24957	55249		70-74	776	319	457		70-74	14146	7203	6943
	75-79	132073	40562	91511		75-79	34147	9129	25018		75-79	175	104	71		75-79	10307	4519	5789
	80+	97382	21175	76207		80+	15392	3066	12327		80+	0	0	0		80+	14929	4052	10877
	Total	13326244	6524870	6801374		Total	2375972	951749	1424223		Total	103337	46379	56958		Total	156297	80731	75566
	2046					2046					2046					2046
	0-4	1267419	640345	627074		0-4	17059	8628	8431		0-4	3706	1878	1829		0-4	11137	6308	4830
	5-9	1215505	613204	602301		5-9	15054	7603	7451		5-9	0	0	0		5-9	890	575	315
	10-14	1184600	597025	587575		10-14	13351	6736	6615		10-14	0	0	0		10-14	710	480	230
	15-19	1173689	590826	582863		15-19	34117	12458	21659		15-19	8656	2607	6048		15-19	1313	813	500
	20-24	1155213	580913	574300		20-24	114109	41501	72608		20-24	20391	7926	12466		20-24	2702	1446	1256
	25-29	1097124	552143	544981		25-29	199466	78581	120886		25-29	19694	8869	10825		25-29	6055	2780	3275
	30-34	1000136	503807	496329		30-34	243280	101924	141356		30-34	15139	7462	7677		30-34	8050	3815	4235
	35-39	898036	451787	446249		35-39	255332	110617	144715		35-39	10688	5459	5229		35-39	10712	5355	5357
	40-44	853187	427163	426024		40-44	263888	114819	149069		40-44	7758	3909	3849		40-44	10918	5860	5058
	45-49	833230	413006	420224		45-49	271015	115304	155712		45-49	5654	2728	2926		45-49	11965	6762	5202
	50-54	801876	390303	411574		50-54	278166	113721	164445		50-54	3939	1846	2093		50-54	13333	7885	5447
	55-59	668086	316556	351530		55-59	249707	98383	151324		55-59	2352	1144	1208		55-59	13819	8213	5606
	60-64	447239	199814	247425		60-64	173686	64331	109356		60-64	1234	650	584		60-64	12886	7656	5230
	65-69	339715	140940	198775		65-69	129171	44861	84309		65-69	888	470	418		65-69	13961	7931	6030
	70-74	254000	93000	161000		70-74	85325	26591	58734		70-74	756	315	441		70-74	14573	7458	7114
	75-79	141564	43841	97723		75-79	38435	10320	28115		75-79	180	108	72		75-79	11067	4885	6182
	80+	101261	22304	78956		80+	17026	3419	13607		80+	0	0	0		80+	15533	4268	11266
	Total	13431880	6576977	6854903		Total	2398186	959795	1438391		Total	101035	45370	55665		Total	159625	82489	77135
	2047					2047					2047					2047
	0-4	1275596	644476	631120		0-4	17131	8664	8467		0-4	3722	1886	1836		0-4	11204	6346	4859
	5-9	1222936	616953	605983		5-9	15118	7635	7483		5-9	0	0	0		5-9	894	578	316
	10-14	1188043	598760	589282		10-14	13341	6731	6610		10-14	0	0	0		10-14	711	481	230
	15-19	1173832	590898	582934		15-19	33682	12299	21383		15-19	8629	2598	6031		15-19	1309	811	498
	20-24	1158810	582725	576085		20-24	113584	41263	72321		20-24	20403	7926	12476		20-24	2706	1447	1258
	25-29	1105055	556223	548832		25-29	200520	79013	121507		25-29	19771	8901	10870		25-29	6116	2806	3310
	30-34	1016169	512135	504034		30-34	246515	103304	143211		30-34	15334	7560	7774		30-34	8203	3883	4319
	35-39	901600	453840	447761		35-39	255428	110741	144687		35-39	10707	5469	5238		35-39	10787	5387	5401
	40-44	850076	425773	424303		40-44	262145	114207	147938		40-44	7710	3883	3827		40-44	10915	5853	5062
	45-49	820662	406971	413691		45-49	265679	113325	152355		45-49	5562	2681	2882		45-49	11831	6680	5151
	50-54	803760	391633	412127		50-54	275001	112657	162344		50-54	3960	1853	2107		50-54	13400	7922	5478
	55-59	685794	325162	360632		55-59	253321	99778	153543		55-59	2422	1177	1245		55-59	14183	8430	5752
	60-64	476473	214362	262111		60-64	184245	68608	115637		60-64	1315	696	619		60-64	13690	8172	5518
	65-69	342228	142328	199899		65-69	131724	45653	86071		65-69	885	471	414		65-69	14075	8010	6064
	70-74	257450	95019	162432		70-74	89538	27957	61580		70-74	749	316	432		70-74	14835	7636	7199
	75-79	151811	47356	104455		75-79	43177	11624	31553		75-79	190	114	75		75-79	11897	5282	6615
	80+	105504	23546	81958		80+	18864	3820	15044		80+	0	0	0		80+	16198	4505	11693
	Total	13535799	6628161	6907638		Total	2419012	967280	1451732		Total	101358	45532	55827		Total	162953	84230	78723
	2048					2048					2048					2048
	0-4	1283487	648462	635025		0-4	17189	8694	8495		0-4	3734	1892	1843		0-4	11267	6381	4886
	5-9	1230822	620932	609890		5-9	15201	7677	7524		5-9	0	0	0		5-9	899	581	318
	10-14	1192498	601006	591492		10-14	13361	6741	6619		10-14	0	0	0		10-14	713	482	230
	15-19	1174295	591131	583164		15-19	33331	12174	21158		15-19	8565	2577	5988		15-19	1305	810	496
	20-24	1161064	583860	577203		20-24	112835	40949	71886		20-24	20297	7881	12416		20-24	2704	1447	1257
	25-29	1111999	559773	552225		25-29	201264	79322	121943		25-29	19741	8883	10857		25-29	6170	2829	3342
	30-34	1029905	519270	510635		30-34	249713	104701	145012		30-34	15412	7599	7813		30-34	8347	3948	4399
	35-39	909959	458345	451613		35-39	256247	111131	145115		35-39	10746	5488	5258		35-39	10911	5440	5471
	40-44	846345	424088	422257		40-44	259824	113310	146514		40-44	7627	3839	3788		40-44	10898	5837	5060
	45-49	810554	402159	408395		45-49	261401	111764	149638		45-49	5462	2630	2832		45-49	11725	6614	5112
	50-54	801100	390714	410386		50-54	270675	111155	159520		50-54	3937	1840	2098		50-54	13394	7915	5479
	55-59	701616	332967	368650		55-59	255764	100762	155002		55-59	2476	1202	1274		55-59	14514	8629	5885
	60-64	507310	229562	277748		60-64	195024	72947	122077		60-64	1394	742	652		60-64	14576	8741	5835
	65-69	345352	143810	201543		65-69	133983	46305	87677		65-69	882	471	411		65-69	14199	8090	6109
	70-74	259428	96531	162897		70-74	93096	29125	63970		70-74	736	315	420		70-74	14995	7764	7231
	75-79	161844	50819	111025		75-79	48114	12971	35144		75-79	196	120	76		75-79	12726	5678	7049
	80+	110304	24948	85356		80+	20956	4280	16676		80+	0	0	0		80+	16941	4771	12169
	Total	13637881	6678376	6959504		Total	2437978	974008	1463970		Total	101205	45480	55725		Total	166285	85958	80327
	2049					2049					2049					2049
	0-4	1291029	652272	638756		0-4	17252	8725	8526		0-4	3761	1905	1855		0-4	11327	6415	4911
	5-9	1239000	625057	613943		5-9	15290	7722	7568		5-9	0	0	0		5-9	905	585	320
	10-14	1197859	603708	594151		10-14	13402	6762	6640		10-14	0	0	0		10-14	715	484	231
	15-19	1175256	591614	583642		15-19	33354	12164	21189		15-19	8807	2648	6159		15-19	1303	809	494
	20-24	1162268	584467	577802		20-24	112654	40869	71785		20-24	20895	8108	12787		20-24	2699	1445	1254
	25-29	1119245	563446	555799		25-29	202508	79845	122663		25-29	20426	9187	11239		25-29	6221	2848	3372
	30-34	1040740	524940	515800		30-34	252487	105944	146543		30-34	16001	7889	8112		30-34	8464	3999	4464
	35-39	920697	464034	456663		35-39	258464	112165	146299		35-39	11193	5716	5476		35-39	11064	5508	5556
	40-44	843961	423114	420847		40-44	257966	112616	145349		40-44	7833	3941	3892		40-44	10891	5827	5064
	45-49	803117	398678	404439		45-49	258251	110655	147596		45-49	5573	2682	2891		45-49	11650	6565	5085
	50-54	794464	387795	406669		50-54	265647	109387	156260		50-54	4031	1880	2150		50-54	13319	7867	5452
	55-59	714518	339453	375066		55-59	256874	101272	155602		55-59	2610	1266	1344		55-59	14790	8795	5994
	60-64	539516	245347	294169		60-64	205938	77341	128597		60-64	1528	817	712		60-64	15544	9363	6181
	65-69	348689	145248	203441		65-69	135906	46818	89088		65-69	913	489	424		65-69	14316	8160	6156
	70-74	261327	97976	163350		70-74	96368	30199	66169		70-74	750	326	425		70-74	15133	7880	7253
	75-79	170445	53870	116576		75-79	52858	14261	38596		75-79	207	128	79		75-79	13462	6034	7428
	80+	115896	26566	89330		80+	23381	4816	18565		80+	0	0	0		80+	17796	5077	12719
	Total	13738028	6727587	7010441		Total	2458597	981561	1477036		Total	104527	46982	57545		Total	169596	87661	81935
	2050					2050					2050					2050
	0-4	1298182	655886	642296		0-4	17325	8763	8563		0-4	3786	1918	1868		0-4	11382	6447	4936
	5-9	1247331	629260	618071		5-9	15377	7766	7611		5-9	0	0	0		5-9	910	588	322
	10-14	1203979	606793	597186		10-14	13448	6785	6663		10-14	0	0	0		10-14	718	486	232
	15-19	1176839	592412	584428		15-19	33552	12208	21344		15-19	8960	2693	6268		15-19	1304	809	495
	20-24	1162730	584698	578032		20-24	112805	40921	71884		20-24	21251	8242	13009		20-24	2695	1443	1252
	25-29	1125969	566840	559128		25-29	203782	80370	123411		25-29	20890	9391	11499		25-29	6262	2864	3398
	30-34	1049850	529726	520124		30-34	255011	107094	147917		30-34	16400	8086	8314		30-34	8560	4041	4518
	35-39	932909	470450	462459		35-39	261695	113668	148027		35-39	11536	5892	5644		35-39	11234	5587	5647
	40-44	843538	423152	420386		40-44	256820	112237	144583		40-44	7975	4012	3963		40-44	10902	5827	5075
	45-49	798599	396653	401946		45-49	256140	109962	146178		45-49	5642	2714	2929		45-49	11609	6538	5071
	50-54	783813	382862	400952		50-54	259959	107350	152609		50-54	4056	1889	2167		50-54	13173	7778	5394
	55-59	724275	344482	379793		55-59	256702	101327	155375		55-59	2708	1312	1396		55-59	15003	8925	6078
	60-64	572883	261635	311248		60-64	216870	81747	135123		60-64	1656	889	768		60-64	16593	10036	6557
	65-69	352004	146588	205416		65-69	137460	47191	90268		65-69	935	501	434		65-69	14419	8219	6200
	70-74	264040	99619	164422		70-74	99586	31230	68356		70-74	761	334	427		70-74	15304	8008	7297
[truncated: 3 more rows]

## Sheet: Northern Cape
		Population					HIV age distribution					New infections					Deaths					Births
[truncated: 723 more rows]

[truncated: 3 more sheets: Western Cape, Limpopo, Gauteng]
